# Supplementary material for: Microbial Niche Diversification in the Galápagos Archipelago and Its Response to El Niño
Source: Front Microbiol. 2020 Oct 23;11:575194. doi: 10.3389/fmicb.2020.575194 (PMC7644778; doi:10.3389/fmicb.2020.575194)
Supplement: Supplementary file 1 [file Table_1.XLSX]

## Sheet: Sheet1
		cells ml-1
	Station	2015	2016
	1	NA	1.8855e+06
	2	NA	NA
	3	1.52471e+06	772964
	4	2.51094e+06	1340400
	5	1.36504e+06	2.18709e+06
	6	1.38313e+06	NA
	7	1.77542e+06	2240702
	9	1.64378e+06	2589206
	10	1.48283e+06	NA
	11	1.26827e+06	1912304
	12	1.36773e+06	2044110
	14	2.19289e+06	2790266
	16	1.72742e+06	2609312
	18	1.82521e+06	3.63111e+06
	20	1.43187e+06	1912304
	22	1.25151e+06	2616014
	24	960336	2636120
	26	1.6378e+06	NA
	Supplemental Table 1. Cell abundances in the free living size fraction (passing through a 3 µm filter) at stations across the acrhipeligo in 2015 and 2016. Samples for cell enumeration were obtained by placing 1.8 ml of 3µm filtrate into a 2ml screwcap cryotube with 0.2 ml of PFA solution (10% Formaldehyde, 40% PBS, 0.5% glutaraldehyde), gently mixed and incubated on ice for 15 mins. The tubes we…
