# Supplementary material for: Microbial Niche Diversification in the Galápagos Archipelago and Its Response to El Niño
Source: Front Microbiol. 2020 Oct 23;11:575194. doi: 10.3389/fmicb.2020.575194 (PMC7644778; doi:10.3389/fmicb.2020.575194)
Supplement: Supplementary file 2 [file Table_2.XLSX]

## Sheet: general stats
						Trimmomatic						Pear							Internal Standard Recovery (all three genomic standards)				# individual genome internal standard reads													RefSeq Diamond Annotation					Internal standard reads matching internal standard genomes' protein encoding genes (PEG) (blast x)
Year	sample	station	Vol. Filt. (L)	# raw F reads	# raw R reads	# F passing QC matched	# F unmatched reads	# R passing QC matched	# R unmatched reads	PerPassQualtity		# assembled reads	# unassembled reads	PerPairing		# combined reads	% kept		#Initial Internal Standard recovery (blastn)	# internal readsunique reads post python script (v4) processing	# passed reads (95%ID, >50%Qlength, >50 bitscore)		Blautia reads	% of all sample processed reads		Deirad reads	% of all sample processed reads		Thermus reads	% of all sample processed reads		% of all sample processed reads		total processed sample reads (with internal standards removed)		initial diamond hits	processed diamond hits (Ps) (bitscore>50)	Microbial RefSeq Hits replaced with Viral RefSeq hits	RefSeq annotated reads percent of total reads		all three genomes combined		SS(balutia) (5626 PEGs (Sp) )	balutia genome cov. (Sr)		SS(deirad) 3115 PEGs Sp	Deino genome cov. (Sr)		SS(thermus) 2210 PEGs Sp
2015	GN01	1	2.2	16059556	16059556	13860265	2095098	13860265	53298	92.9942		11136799	2723466	80.3505		16008661	92.9942		54113	47325	40276		11519	0.0719548		9576	0.0598176		19181	0.119816		0.251589		15968385		8671877	8241196	68172	51.4796		34934		10284	1.82794		8189	2.62889		16461
2015	GN03	1	2.75	13658739	13658739	11120850	2426450	11120850	44448	90.4644		8997445	2123405	80.9061		13591748	90.4644		48865	43562	36809		10349	0.0761418		8820	0.0648923		17640	0.129785		0.270819		13554939		7595393	7208511	51954	53.0359		32009		9185	1.6326		7587	2.43563		15327
2015	GN07	2	2.25	11551786	11551786	9948825	1532827	9948825	28270	92.8806		7899359	2049466	79.3999		11509922	92.8806		30384	26001	18626		6118	0.0531541		4464	0.0387839		8044	0.0698875		0.161826		11491296		7443311	7150214	60693	62.1222		15866		5377	0.955741		3732	1.19807		6757
2015	GN09	2	2.75	17503670	17503670	14451953	2932971	14451953	38259	91.0527		12879178	1572775	89.1172		17423183	91.0527		12789	10503	4468		2012	0.0115478		927	0.0053205		1529	0.00877566		0.025644		17418715		9378303	9051313	164244	51.9498		3588		1705	0.303057		730	0.23435		1153
2015	GN11	2	2.6	17636283	17636283	13250947	4257205	13250947	37527	87.3104		12304440	946507	92.8571		17545679	87.3104		28202	24388	14245		5761	0.0328343		3326	0.0189562		5158	0.0293976		0.0811881		17531434		10539609	10152186	113432	57.8615		11741		4857	0.863313		2660	0.853933		4224
2015	GN15	3	2.5	17449158	17449158	14000047	3332899	14000047	43749	89.909		12623860	1376187	90.1701		17376695	89.909		62571	54486	47289		12209	0.0702608		10744	0.0618299		24366	0.140222		0.27214		17329406		9815644	9354986	71871	53.8364		40434		10753	1.9113		9087	2.91717		20594
2015	GN19	4	2	11166047	11166047	9769444	1316282	9769444	27730	93.5107		5975232	3794212	61.1625		11113456	93.5107		26915	23193	19235		5324	0.0479059		4400	0.0395916		9511	0.0855809		0.173078		11094221		6049632	5764196	43825	51.8668		16403		4686	0.832919		3698	1.18716		8019
2015	GN27	5	2.5	16568316	16568316	14015923	2440113	14015923	34221	92.0618		10565902	3450021	75.385		16490257	92.0618		44895	39161	31482		8625	0.0523036		5891	0.0357241		16966	0.102885		0.190913		16458775		10354530	9809888	55538	59.489		26971		7661	1.36171		4925	1.58106		14385
2015	GN35	6	2	16367389	16367389	13167843	3106830	13167843	30104	90.0346		11694688	1473155	88.8125		16304777	90.0346		34766	30103	23843		7817	0.047943		5961	0.0365598		10065	0.0617304		0.146233		16280934		9596645	9184820	87936	56.3321		20418		6852	1.21792		5041	1.6183		8525
2015	GN39	7	1.75	12310583	12310583	10410171	1812096	10410171	28083	92.0368		7888891	2521280	75.7806		12250350	92.0368		50226	45013	39537		17998	0.146918		5866	0.0478843		15673	0.127939		0.322742		12210813		7476256	7100470	56004	57.9614		34224		15913	2.82847		4999	1.60482		13312
2015	GN45	9	2.75	16022378	16022378	13508453	2403379	13508453	37161	91.9259		10566536	2941917	78.2217		15948993	91.9259		41085	35933	30026		10378	0.0650699		5511	0.0345539		14137	0.0886388		0.188263		15918967		9168644	8681299	86970	54.4316		25813		9167	1.6294		4640	1.48957		12006
2015	GN53	10	2.7	14735426	14735426	12813919	1835449	12813919	40826	93.3265		10141342	2672577	79.1432		14690194	93.3265		48454	42380	35815		13953	0.0949817		8050	0.0547985		13812	0.0940219		0.243802		14654379		8958726	8554452	58230	58.2324		31001		12369	2.19854		6852	2.19968		11780
2015	GN57	11	2.5	15104428	15104428	11170878	3824135	11170878	42530	86.7574		9984344	1186534	89.3783		15037543	86.7574		42824	37486	32304		10403	0.0691802		5892	0.0391819		16009	0.10646		0.214822		15005239		8261503	7891538	72710	52.4789		27450		8965	1.59349		4911	1.57657		13574
2015	GN59	11	2.4	14452960	14452960	11326863	3012454	11326863	26318	88.8832		8941349	2385514	78.9393		14365635	88.8832		35101	31017	24758		9247	0.0643689		5070	0.0352926		10441	0.0726804		0.172342		14340877		8412504	7996192	83651	55.6619		21355		8173	1.45272		4356	1.39839		8926
2015	GN61	12	2.1	14577082	14577082	11426484	2993733	11426484	40978	88.7958		9133603	2292881	79.9336		14461195	88.7958		37254	33141	28192		9612	0.0664675		5833	0.0403355		12747	0.0881462		0.194949		14433003		7477642	7093818	59057	49.0542		24139		8364	1.48667		4870	1.5634		10905
2015	GN69	14	2.2	12952648	12952648	10998074	1856458	10998074	30513	92.194		8033763	2964311	73.047		12885045	92.194		19923	17045	10291		4416	0.0342723		1914	0.0148544		3961	0.0307411		0.0798678		12874754		7643087	7255781	84816	56.3116		8559		3790	0.673658		1567	0.50305		3202
2015	GN81	16	2.6	19280352	19280352	16651972	2532090	16651972	38428	93.0337		12209261	4442711	73.3202		19222490	93.0337		24559	21144	15154		6606	0.034366		3051	0.015872		5497	0.0285967		0.0788347		19207336		11487255	11049828	83044	57.4839		12941		5790	1.02915		2583	0.829213		4568
2015	GN83	16	2.5	15364910	15364910	12604092	2660750	12604092	28721	90.7837		10353877	2250215	82.1469		15293563	90.7837		28962	25017	18824		7098	0.0464117		4111	0.0268806		7615	0.0497922		0.123084		15274739		9438172	9025961	58297	59.018		16114		6242	1.10949		3502	1.12424		6370
2015	GN85	18	2.3	17640694	17640694	14883604	2651433	14883604	46797	92.0186		11900307	2983297	79.9558		17581834	92.0186		43383	37939	29100		8755	0.0497957		6958	0.0395749		13387	0.0761411		0.165512		17552734		10445256	9960362	79586	56.6514		25113		7735	1.37487		5983	1.92071		11395
2015	GN93	20	2.5	13822522	13822522	11957035	1784446	11957035	36326	93.0903		8971636	2985399	75.0323		13777807	93.0903		26482	23087	17656		6329	0.0459362		4219	0.0306217		7108	0.0515902		0.128148		13760151		7847642	7474881	60266	54.2531		15039		5538	0.984358		3558	1.14222		5943
2015	GN99	22	2.7	17226465	17226465	12489709	4577270	12489709	48594	85.9296		10586421	1903288	84.7612		17115573	85.9296		31319	26897	19703		7095	0.0414535		4589	0.0268118		8019	0.0468521		0.115117		17095870		9022286	8570291	65724	50.0731		16255		6088	1.08212		3653	1.17271		6514
2015	GN105	24	2.7	17952809	17952809	14426431	3384130	14426431	50485	89.9232		12228485	2197946	84.7645		17861046	89.9232		56628	49887	43113		14216	0.0795922		10604	0.0593694		18293	0.102418		0.24138		17817933		9263924	8742597	74239	48.9478		36930		12477	2.21774		8952	2.87384		15501
2015	GN111	26	2.6	19577070	19577070	15845459	3623952	15845459	40861	90.2988		14193431	1652028	89.5741		19510272	90.2988		35552	30824	23565		9004	0.04615		5162	0.0264579		9399	0.0481746		0.120783		19486707		10775203	10265238	121634	52.6145		20226		7910	1.40597		4370	1.40289		7946
2016	GN201	1	1.8	13549697	13549697	9773263	3705027	9773263	25232	85.8941		8732779	1040484	89.3538		13503522	85.8941		11499	9568	5339		1864	0.0138038		1388	0.0102788		2087	0.0154552		0.0395378		13498183		6349095	6061868	60375	44.891		4284		1556	0.276573		1106	0.355056		1622
2016	GN205	1	2.1	15536242	15536242	12496212	2966451	12496212	31148	90.0798		11181955	1314257	89.4828		15493811	90.0798		17219	14483	9287		3551	0.0229188		2149	0.0138701		3587	0.0231512		0.0599401		15484524		7774942	7415635	76010	47.8619		7805		3087	0.548702		1750	0.561798		2968
2016	GN211	3	2	15870705	15870705	13300385	2505546	13300385	27740	91.7856		11531636	1768749	86.7015		15833671	91.7856		32996	28649	23317		9107	0.0575167		5168	0.0326393		9042	0.0571062		0.147262		15810354		8759266	8376879	27162	52.9055		20208		8081	1.43637		4431	1.42247		7696
2016	GN215	4	2.2	14266988	14266988	11025288	3192502	11025288	20674	88.5392		10029019	996269	90.9638		14238464	88.5392		17364	14389	9937		3175	0.0222988		2440	0.0171367		4322	0.0303544		0.0697898		14228527		7603723	7275366	34041	51.0966		8352		2759	0.490402		2066	0.663242		3527
2016	GN217	4	1.75	13169582	13169582	11056194	2061231	11056194	20505	91.8561		9427132	1629062	85.2656		13137930	91.8561		17773	15121	11239		4524	0.0344346		2694	0.0205055		4021	0.030606		0.0855462		13126691		7044915	6728543	34373	51.2146		9581		3968	0.705297		2244	0.720385		3369
2016	GN223	5	2.1	16036215	16036215	13174511	2803918	13174511	22553	90.9675		11659336	1515175	88.4992		16000982	90.9675		27269	23183	16293		5943	0.0371415		3923	0.0245172		6427	0.0401663		0.101825		15984689		10567218	10157495	39310	63.4804		13764		5272	0.937078		3281	1.05329		5211
2016	GN225	7	1.5	17017137	17017137	12437121	4510533	12437121	19936	86.3974		11627017	810104	93.4864		16967590	86.3974		57767	51179	44268		17840	0.105142		9921	0.0584703		16507	0.0972855		0.260897		16923322		10077025	9689973	72982	57.1087		38149		15908	2.82759		8370	2.687		13871
2016	GN227	7	1.75	15195522	15195522	7708329	7411746	7708329	13526	75.1601		7486797	221532	97.1261		15133601	75.1601		27799	23623	18048		5626	0.0371756		4924	0.0325369		7498	0.0495454		0.119258		15115553		8065480	7777007	51591	51.389		14323		4832	0.85887		3804	1.22119		5696
2016	GN233	9	2	17212561	17212561	13355718	3792013	13355718	26116	88.684		12352341	1003377	92.4873		17173847	88.684		34239	29811	24683		9720	0.0565977		6022	0.0350649		8941	0.0520617		0.143724		17149164		8940337	8560156	103638	49.8441		21133		8575	1.52417		5131	1.64719		7427
2016	GN239	14	2.1	12677788	12677788	10786960	1834898	10786960	26246	92.4257		9389312	1397648	87.0432		12648104	92.4257		16161	13872	9444		3960	0.031309		2063	0.0163107		3421	0.0270475		0.0746673		12638660		6757852	6464348	87111	51.1092		8021		3429	0.609492		1743	0.559551		2849
2016	GN241	14	2.2	13603046	13603046	11411131	2139121	11411131	21413	91.8279		9763770	1647361	85.5636		13571665	91.8279		17030	14541	9872		4327	0.0318826		2068	0.0152376		3477	0.0256196		0.0727398		13561793		7211247	6896079	102788	50.8123		8359		3819	0.678813		1710	0.548957		2830
2016	GN245	12	2.1	15150127	15150127	12651393	2429970	12651393	28370	91.6201		10716602	1934791	84.7069		15109733	91.6201		20681	17694	13077		5178	0.0342693		3178	0.0210328		4721	0.0312448		0.0865469		15096656		7912238	7576965	83305	50.1463		11070		4517	0.802879		2660	0.853933		3893
2016	GN251	11	2.1	14040772	14040772	10159678	3812014	10159678	23960	86.0185		9451726	707952	93.0317		13995652	86.0185		19506	16697	12952		4939	0.0352895		3074	0.021964		4939	0.0352895		0.092543		13982700		6475851	6161280	68273	44.0228		10764		4288	0.762176		2507	0.804815		3969
2016	GN253	11	2.1	15510221	15510221	12376933	3063758	12376933	26021	89.759		10874665	1502268	87.8624		15466712	89.759		19252	16417	12298		5473	0.0353857		2601	0.0168168		4224	0.0273103		0.0795127		15454414		7610822	7235123	88541	46.7787		10436		4854	0.86278		2110	0.677368		3472
2016	GN255	18	1.7	16091319	16091319	13104097	2921278	13104097	28809	90.6025		11672734	1431363	89.077		16054184	90.6025		13683	11136	5987		2255	0.0140462		1502	0.00935582		2230	0.0138905		0.0372925		16048197		7884983	7513697	98939	46.8021		4810		1910	0.339495		1165	0.373997		1735
2016	GN257	18	2.1	14772107	14772107	12494888	2211484	12494888	28218	92.1652		10603741	1891147	84.8646		14734590	92.1652		17112	14323	9630		3792	0.0257354		2363	0.0160371		3475	0.023584		0.0653564		14724960		7480590	7172056	88565	48.675		8172		3330	0.591895		1998	0.641413		2844
2016	GN263	16	2	16247363	16247363	11425214	4732889	11425214	28631	84.9736		10717836	707378	93.8086		16186734	84.9736		20440	17221	12211		4309	0.0266206		3143	0.0194171		4759	0.0294006		0.0754383		16174523		7556020	7248577	68729	44.781		10001		3706	0.658727		2491	0.799679		3804
2016	GN265	16	2.2	19321525	19321525	14946855	4286024	14946855	32237	88.5333		13513780	1433075	90.4122		19265116	88.5333		31750	27466	21289		8959	0.0465037		4748	0.0246456		7582	0.0393561		0.110505		19243827		10025016	9577939	109207	49.7165		18142		7820	1.38998		3947	1.26709		6375
2016	GN269	20	2.1	15510035	15510035	11583651	3855966	11583651	26025	87.1993		10741853	841798	92.7329		15465642	87.1993		26704	23167	18600		6774	0.0438003		4867	0.0314698		6959	0.0449965		0.120267		15447042		7335088	7023858	104995	45.4159		15539		5795	1.03004		4008	1.28668		5736
2016	GN275	22	2	14683499	14683499	10698151	3920164	10698151	25184	86.293		9973947	724204	93.2306		14643499	86.293		24774	21515	17622		6138	0.0419162		4289	0.0292894		7195	0.0491344		0.12034		14625877		6581887	6242717	91547	42.6313		14975		5434	0.965873		3543	1.1374		5998
2016	GN279	24	1.75	15511292	15511292	13011527	2431153	13011527	31010	91.8209		10877596	2133931	83.5997		15473690	91.8209		20574	17113	12723		4589	0.0296568		3004	0.0194136		5130	0.033153		0.0822234		15460967		6900148	6471966	68078	41.8256		10673		4004	0.711696		2435	0.781701		4234
2016	GN281	24	2.1	13164434	13164434	10659836	2444743	10659836	23587	90.3495		9470400	1189436	88.8419		13128166	90.3495		18657	15937	12422		4688	0.0357095		2966	0.0225926		4768	0.0363189		0.094621		13115744		6241907	5923221	54271	45.1184		10629		4127	0.733558		2500	0.802568		4002
2016	GN293	26	2	12970732	12970732	10687240	2236028	10687240	20240	91.0926		9438564	1248676	88.3162		12943508	91.0926		18897	16250	12372		4649	0.0359176		2899	0.0223973		4824	0.0372696		0.0955846		12931136		6313896	5993716	106433	46.3067		10588		4092	0.727337		2457	0.788764		4039
2016	GN295	26	2.1	16983815	16983815	13657874	3256679	13657874	27365	90.0852		11958661	1699213	87.5587		16941918	90.0852		23052	20035	14780		5548	0.0327472		3454	0.0203873		5778	0.0341048		0.0872392		16927138		8247509	7828869	146649	46.2101		12675		4924	0.875222		2890	0.927769		4861
[truncated: 18 more columns]
