# Supplementary material for: Microbial Niche Diversification in the Galápagos Archipelago and Its Response to El Niño
Source: Front Microbiol. 2020 Oct 23;11:575194. doi: 10.3389/fmicb.2020.575194 (PMC7644778; doi:10.3389/fmicb.2020.575194)
Supplement: Supplementary file 3 [file Table_3.XLSX]

## Sheet: Family_density_RecAnorm
corrFamily	GN01_reads	GN03_reads	GN07_reads	GN09_reads	GN11_reads	GN15_reads	GN19_reads	GN27_reads	GN35_reads	GN39_reads	GN45_reads	GN53_reads	GN57_reads	GN59_reads	GN61_reads	GN69_reads	GN81_reads	GN83_reads	GN85_reads	GN93_reads	GN99_reads	GN105_reads	GN111_reads	GN201_reads	GN205_reads	GN211_reads	GN215_reads	GN217_reads	GN223_reads	GN225_reads	GN227_reads	GN233_reads	GN239_reads	GN241_reads	GN245_reads	GN251_reads	GN253_reads	GN255_reads	GN257_reads	GN263_reads	GN265_reads	GN269_reads	GN275_reads	GN279_reads	GN281_reads	GN293_reads	GN295_reads	total_reads	GN01_abnd_perL
Pelagibacteraceae	1769	1229	885	3039	1663	1631	1370	1238	2704	1406	1890	1622	2151	2607	1653	976	2842	1671	2014	1728	1850	1755	2415	2156	2504	1706	1504	1473	695	326	308	2720	1668	1834	2472	2260	2609	2564	2084	1906	2617	2054	1922	2103	1807	1677	2474	87551	2.80002e+08
Flavobacteriaceae	639	696	448	430	615	1402	701	1778	902	1166	931	983	1054	997	773	587	1248	1274	870	723	679	936	836	435	489	1053	787	746	2127	2190	1611	1049	757	756	737	708	843	594	666	760	952	495	654	441	440	448	621	41027	1.01143e+08
Synechococcaceae	1388	1572	1979	759	2560	928	418	1211	625	802	659	1065	392	357	501	1310	449	688	1554	628	860	646	811	306	509	88	95	78	43	12	5	287	436	479	379	138	154	438	596	436	685	364	215	133	124	245	279	28686	2.19696e+08
Rhodobacteraceae	304	270	254	410	342	473	302	377	303	210	423	390	361	415	303	302	617	515	403	321	352	392	385	368	371	583	547	468	1392	1399	1141	446	329	291	351	313	374	310	315	416	447	319	269	225	244	267	276	19885	4.81179e+07
Prochloraceae	295	242	78	59	128	113	75	139	122	104	323	226	337	366	288	118	234	168	340	421	667	364	561	222	222	88	42	27	10	2	1	158	97	82	181	93	92	131	108	103	120	445	135	189	198	453	537	9504	4.66934e+07
Other	93	89	50	128	78	116	66	110	113	102	120	110	90	117	103	45	184	131	150	123	104	109	123	108	102	180	180	149	150	78	86	134	95	97	115	116	99	146	85	118	179	104	105	115	113	74	100	5282	1.47203e+07
Halieaceae	65	77	83	86	126	199	93	226	135	88	78	135	50	52	69	143	175	171	114	54	72	96	111	43	50	91	118	83	154	137	81	72	87	65	28	34	38	82	60	80	90	30	27	40	24	31	36	4079	1.02884e+07
Rhodospirillaceae	85	63	47	129	61	88	67	57	103	48	96	88	86	94	88	58	130	65	121	114	99	107	105	71	68	48	64	82	42	15	19	71	83	70	80	73	99	89	89	97	76	83	84	87	60	77	101	3727	1.3454e+07
Puniceispirillaceae	66	33	54	144	88	96	83	84	177	71	112	63	100	141	52	58	114	72	86	75	90	104	119	67	70	52	82	73	44	55	45	95	55	73	85	69	98	46	51	70	63	93	74	57	52	62	99	3712	1.04466e+07
Cellvibrionaceae	70	38	25	59	46	55	45	48	74	36	93	79	96	113	72	51	165	114	83	100	92	70	110	58	64	83	72	54	81	32	32	68	53	37	75	65	92	70	77	47	99	76	59	66	60	51	50	3255	1.10798e+07
Sphingobacteriaceae	27	29	19	30	25	85	42	86	47	57	41	41	55	54	35	52	83	59	28	31	28	51	42	34	39	55	54	43	122	141	114	57	33	43	40	35	46	28	25	36	39	28	21	18	26	20	36	2180	4.27363e+06
Ectothiorhodospiraceae	31	23	12	50	31	21	15	30	48	30	48	21	67	59	36	35	77	47	52	43	37	38	66	38	30	43	35	37	27	4	15	53	37	45	53	45	50	42	36	33	46	25	28	31	39	44	54	1807	4.90676e+06
Alteromonadaceae	31	19	11	17	21	18	23	36	48	20	48	45	69	113	42	21	55	45	37	62	42	49	59	23	25	41	50	39	60	63	59	32	23	28	36	33	37	25	16	32	28	41	27	31	27	26	36	1769	4.90676e+06
Thioglobaceae	1	2	4	19	7	18	13	0	0	2	0	2	1	0	0	0	9	6	2	1	0	1	0	42	31	326	213	198	136	32	26	12	48	36	38	32	28	52	58	50	44	10	12	122	95	2	8	1739	158283
Crocinitomicaceae	32	42	16	26	13	71	41	92	55	59	59	33	55	56	40	53	54	46	37	44	34	63	40	15	27	21	30	15	19	21	16	33	27	27	25	29	34	23	21	40	41	25	39	17	31	22	24	1683	5.06504e+06
Clostridiaceae	47	29	16	37	26	33	28	40	40	46	44	44	30	43	20	23	53	47	34	35	42	60	51	22	31	44	35	32	5	2	5	29	39	34	46	40	50	31	20	30	40	36	38	55	32	47	38	1649	7.43928e+06
Xanthomonadaceae	32	14	8	38	15	33	29	29	32	18	40	38	37	40	24	18	86	48	54	41	45	34	44	34	28	53	34	33	41	9	18	53	31	28	46	39	37	53	20	30	40	28	23	42	25	28	31	1601	5.06504e+06
Microbulbiferaceae	45	19	8	25	14	23	14	26	40	13	30	35	21	35	36	18	62	30	37	27	20	26	41	23	26	53	52	41	56	22	19	49	42	39	33	24	36	30	50	36	31	24	35	33	35	22	32	1488	7.12271e+06
Actinomycetaceae	26	36	12	23	33	25	24	55	55	44	37	37	53	53	28	19	28	35	36	29	45	43	41	24	28	5	18	8	7	1	0	33	20	23	45	38	40	41	30	29	40	32	21	20	21	33	50	1424	4.11535e+06
Prevotellaceae	26	26	20	25	36	33	21	69	35	41	21	43	36	36	32	17	54	47	24	23	25	37	25	6	14	38	14	16	40	26	18	25	22	24	21	21	28	25	15	17	32	17	21	15	20	15	28	1270	4.11535e+06
Rickettsiaceae	32	22	19	50	22	25	26	18	24	13	17	25	35	33	32	16	39	35	43	25	48	28	37	28	34	32	28	27	8	4	0	16	26	15	29	23	23	41	37	36	45	21	12	18	20	25	17	1229	5.06504e+06
Thermomonosporaceae	25	21	17	34	27	33	10	56	39	54	39	42	31	43	39	19	38	37	32	23	16	38	42	20	16	10	15	4	4	0	1	17	19	32	34	18	18	35	29	25	48	24	11	15	16	20	37	1223	3.95706e+06
Ruminococcaceae	39	29	9	27	24	26	19	41	31	40	40	29	31	44	35	24	37	28	44	40	34	41	59	15	26	15	17	18	4	1	2	27	18	19	21	22	20	29	15	21	16	16	27	20	25	16	38	1219	6.17302e+06
Porticoccaceae	16	6	2	4	3	10	5	6	15	6	18	12	13	16	15	12	45	29	19	10	10	6	30	17	8	62	54	43	144	162	164	36	6	11	11	16	16	20	9	22	13	12	23	15	9	9	21	1211	2.53252e+06
Eubacteriaceae	25	20	6	31	17	18	10	50	37	40	37	37	44	40	39	17	24	20	39	32	31	30	39	16	18	7	11	3	5	0	2	27	12	21	22	21	14	20	14	11	21	15	18	9	20	17	40	1047	3.95706e+06
Piscirickettsiaceae	17	19	10	34	18	18	16	15	23	12	19	32	15	24	13	14	42	28	23	26	28	27	20	20	33	26	23	31	26	5	12	28	18	18	32	14	31	22	18	15	36	15	17	21	25	17	33	1029	2.6908e+06
Lachnospiraceae	35	26	11	21	13	26	15	23	34	17	25	25	29	42	26	16	31	29	39	30	25	37	32	18	18	13	4	15	2	2	4	24	13	13	17	23	30	23	18	11	27	22	20	24	31	12	32	1023	5.53989e+06
Cytophagaceae	18	25	5	16	10	30	11	41	23	18	29	24	35	41	31	14	35	21	12	23	25	39	42	14	19	14	26	11	12	6	6	41	16	15	23	16	15	20	9	19	20	28	22	11	16	17	16	980	2.84909e+06
RS24	13	7	3	28	17	12	13	19	20	11	23	16	15	32	15	7	28	12	13	7	19	19	19	20	16	18	34	22	54	64	68	22	16	24	15	15	20	21	12	26	18	11	13	16	19	22	33	967	2.05767e+06
Nocardiopsaceae	18	15	8	29	26	19	9	34	25	35	30	28	16	35	19	20	34	31	18	15	25	29	33	12	18	3	7	6	2	1	0	18	19	27	28	20	20	14	21	6	34	17	10	19	15	10	26	904	2.84909e+06
Pseudomonadaceae	12	7	8	17	17	12	19	10	25	10	14	20	23	16	16	5	41	15	15	14	15	8	19	24	20	31	27	24	34	10	20	31	13	11	33	31	34	26	18	22	21	19	19	25	14	21	17	903	1.89939e+06
Moraxellaceae	15	11	6	25	13	13	9	13	20	12	13	13	16	17	18	17	47	30	13	18	18	11	23	19	12	35	27	28	57	22	21	25	13	16	21	22	24	17	12	11	20	14	15	23	11	22	13	891	2.37424e+06
Hyphomonadaceae	14	18	10	26	20	21	11	5	6	5	23	14	13	19	28	13	26	21	22	10	11	10	17	20	22	43	42	35	17	18	24	18	11	17	6	11	26	27	16	19	27	18	15	19	24	12	32	882	2.21596e+06
Planctomycetaceae	24	32	2	6	8	15	6	39	19	23	25	42	31	27	23	12	26	35	37	30	47	51	55	18	8	18	13	11	1	5	1	7	10	7	7	10	7	8	13	11	18	15	8	15	10	8	12	856	3.79878e+06
Micrococcaceae	21	13	7	27	21	18	13	34	26	42	26	27	39	50	18	13	31	25	17	28	23	24	38	7	10	5	2	4	3	0	0	16	5	15	20	14	16	12	19	17	27	6	15	7	9	9	23	842	3.32393e+06
Propionibacteriaceae	16	19	5	24	15	16	10	24	18	29	15	23	33	21	17	8	17	30	15	14	18	24	31	11	7	2	6	4	2	1	0	19	12	15	29	18	16	14	19	9	26	21	16	21	16	17	32	775	2.53252e+06
Pseudoalteromonadaceae	13	7	9	22	8	16	6	11	20	11	12	15	15	17	16	1	23	20	13	16	10	20	14	13	18	27	19	27	15	2	2	20	17	18	19	22	16	24	25	19	23	20	21	17	23	4	21	747	2.05767e+06
Flammeovirgaceae	11	17	1	4	2	15	17	29	16	12	44	36	24	34	30	13	31	27	5	18	14	31	38	8	17	19	25	11	22	14	13	18	4	9	7	11	10	3	2	10	7	5	7	10	5	8	20	734	1.74111e+06
Lactobacillaceae	6	26	8	15	17	21	13	21	25	29	16	20	17	20	27	12	13	16	22	18	19	30	24	7	9	18	7	3	5	2	1	15	6	11	10	13	16	13	6	13	15	31	13	8	14	16	25	712	949695
Hyphomicrobiaceae	10	7	9	33	17	16	13	7	19	7	22	12	12	11	14	3	29	8	19	12	13	15	15	10	26	26	25	18	7	9	2	8	8	16	11	20	14	19	17	21	18	16	8	21	11	12	11	677	1.58283e+06
Legionellaceae	14	8	7	18	5	14	10	10	12	12	11	20	11	15	12	1	16	15	20	14	15	19	12	15	15	22	29	18	10	1	3	16	14	10	19	24	22	23	18	17	25	9	13	22	19	7	11	673	2.21596e+06
Oceanospirillaceae	12	4	1	19	2	14	7	6	18	7	10	11	29	22	14	18	21	23	9	15	12	12	23	14	12	13	17	6	44	40	51	15	6	8	7	9	9	9	15	7	13	9	10	9	11	11	18	672	1.89939e+06
Leptospiraceae	13	10	10	15	13	16	10	22	28	38	14	18	20	27	13	9	13	20	12	23	12	25	19	11	15	5	11	6	1	1	1	13	11	17	19	6	21	9	12	13	18	8	11	8	19	5	22	663	2.05767e+06
Deinococcaceae	15	12	7	17	19	9	10	25	20	37	14	15	23	20	13	7	11	23	19	15	14	13	31	5	10	6	4	8	1	1	1	14	9	17	14	18	9	15	16	11	28	11	8	9	10	13	33	660	2.37424e+06
Verrucomicrobiaceae	5	13	7	3	13	11	3	32	25	27	20	26	20	32	39	4	18	17	21	18	18	28	41	10	10	7	10	4	2	3	1	16	6	8	12	5	12	5	11	8	8	12	12	6	8	20	15	652	791413
Opitutaceae	3	6	12	7	25	3	7	36	9	17	5	4	5	9	7	1	8	9	6	8	7	12	13	23	22	25	27	27	11	0	1	22	13	19	13	14	11	14	31	32	44	16	18	11	12	11	6	642	474848
Thiotrichaceae	15	11	9	20	8	9	9	5	28	4	8	18	9	22	11	5	15	19	14	15	16	13	15	17	21	18	22	10	3	2	4	18	15	18	16	23	14	12	8	8	21	10	13	14	15	17	11	628	2.37424e+06
Bacillaceae	17	13	4	16	11	18	8	18	7	18	12	8	15	19	8	7	31	19	18	17	21	16	32	12	12	15	15	14	1	2	0	19	4	8	19	11	11	10	5	13	14	21	8	14	7	11	23	622	2.6908e+06
Acetobacteraceae	10	6	12	19	3	15	12	10	15	8	9	10	9	7	13	8	21	8	20	6	10	15	26	12	25	14	18	19	6	4	1	14	11	6	18	8	19	18	16	17	20	15	19	13	4	10	25	604	1.58283e+06
Peptoniphilaceae	9	16	11	21	5	11	12	7	14	6	11	11	5	7	12	10	17	11	12	8	15	12	26	10	18	25	5	10	2	3	1	14	12	11	21	16	18	10	17	13	20	10	18	11	18	4	17	573	1.42454e+06
Nocardioidaceae	9	4	2	10	7	7	4	20	16	29	10	4	28	46	10	5	10	5	10	14	6	20	23	10	9	8	5	6	2	5	2	15	8	9	8	14	20	9	3	7	12	16	7	17	14	21	23	549	1.42454e+06
Marinilabiliaceae	25	13	11	5	9	20	12	27	13	19	16	12	21	19	15	6	20	19	15	11	10	8	17	3	8	16	7	12	13	11	9	9	8	12	2	7	3	4	10	13	22	12	5	1	1	9	7	547	3.95706e+06
Methylophilaceae	0	1	13	47	23	7	7	7	5	1	2	1	2	2	0	0	3	1	3	1	1	4	2	15	18	25	33	30	23	26	18	15	11	15	7	11	7	34	36	18	28	4	4	14	14	1	6	546	0
Enterobacteriaceae	25	16	7	11	12	14	13	9	24	13	17	7	9	20	7	5	21	14	8	10	9	9	18	5	9	12	11	13	12	20	28	15	5	6	2	8	10	4	7	6	10	10	14	4	2	9	15	535	3.95706e+06
Chromatiaceae	14	8	3	9	6	14	8	7	20	13	17	15	7	20	9	4	23	14	14	13	8	19	13	12	3	13	14	8	12	2	3	16	12	6	14	11	8	12	4	6	5	18	21	12	5	15	17	527	2.21596e+06
Sphingomonadaceae	16	3	2	7	5	5	5	6	12	2	10	9	9	9	9	9	20	10	16	12	19	13	15	15	19	20	10	11	2	8	4	20	8	17	11	11	11	13	11	16	14	9	11	11	8	2	19	504	2.53252e+06
Rhodobiaceae	12	6	2	22	5	8	6	6	6	6	11	7	7	9	5	10	19	11	6	16	18	7	17	7	13	19	13	20	26	9	17	8	10	15	9	10	9	9	2	17	18	10	5	4	16	6	8	502	1.89939e+06
Bradyrhizobiaceae	8	6	8	17	4	5	6	9	10	4	8	11	11	11	5	4	20	4	10	10	8	7	9	16	19	14	19	11	9	12	6	27	4	8	12	13	19	13	13	11	13	9	10	15	6	9	17	500	1.26626e+06
Cyclobacteriaceae	12	9	5	5	2	15	9	27	13	9	17	14	21	21	8	3	11	14	14	15	7	27	27	2	6	15	6	14	15	7	8	11	6	6	5	6	8	3	4	2	6	2	6	8	4	7	15	477	1.89939e+06
Carnobacteriaceae	6	8	4	11	15	10	3	25	10	22	18	12	12	14	19	5	14	14	5	13	13	18	15	3	12	3	6	3	0	0	0	7	6	10	8	5	11	12	13	5	14	8	6	17	6	10	18	469	949695
Rubritaleaceae	10	16	11	6	13	12	2	42	13	30	16	18	21	36	15	5	11	15	18	12	12	27	18	4	6	2	3	4	1	0	0	3	3	3	4	6	5	1	3	3	1	8	6	11	6	2	5	469	1.58283e+06
Alcanivoracaceae	7	4	0	17	0	8	4	5	15	6	5	10	15	8	13	6	22	3	4	7	28	30	25	8	13	4	12	9	5	0	1	6	10	2	8	10	4	8	4	8	20	13	8	12	11	15	18	451	1.10798e+06
Aquificaceae	11	11	3	11	14	17	10	10	24	6	13	9	10	2	11	10	11	8	12	10	10	7	14	12	12	8	4	3	8	5	11	7	7	13	7	7	5	8	14	8	12	10	11	4	3	7	19	449	1.74111e+06
Balneolaceae	6	3	5	12	4	9	3	6	19	4	11	9	7	5	8	3	11	3	10	14	7	8	12	8	6	10	13	9	2	2	2	5	10	5	13	11	26	10	8	11	6	16	10	14	12	18	23	429	949695
Schleiferiaceae	2	0	0	4	1	12	9	13	7	6	1	5	1	11	3	9	14	17	7	2	0	7	0	5	4	15	15	15	45	50	41	15	11	5	1	3	4	8	3	6	9	4	6	3	3	4	2	408	316565
Hymenobacteraceae	6	6	4	4	3	10	14	18	9	6	22	12	10	16	15	9	21	11	4	11	5	11	12	4	11	1	4	8	4	10	12	14	5	1	9	4	2	9	2	2	7	6	7	14	6	4	11	396	949695
Neisseriaceae	7	5	0	13	7	1	2	8	4	4	12	8	12	10	7	3	9	7	14	4	6	6	10	12	12	17	11	11	1	2	0	16	4	9	14	11	13	15	12	6	11	8	13	8	8	7	10	390	1.10798e+06
Methylococcaceae	4	9	6	12	5	6	4	13	8	8	11	7	9	8	6	2	6	13	4	11	13	10	9	12	10	10	6	5	2	0	2	31	0	7	6	8	7	12	12	7	16	7	3	17	5	2	7	378	633130
Cryomorphaceae	5	4	1	1	4	11	4	10	5	7	1	4	4	5	2	4	12	9	2	7	1	6	2	6	0	11	12	8	86	51	26	12	2	4	1	3	3	10	5	3	8	2	2	1	2	1	0	370	791413
Spongiibacteraceae	3	4	0	7	4	3	3	3	5	3	5	6	5	9	7	2	18	4	12	4	6	2	12	4	9	13	10	14	9	9	7	11	12	6	6	5	8	14	7	6	14	10	4	18	24	12	11	370	474848
Leptolyngbyaceae	11	9	9	10	14	7	8	4	2	4	6	8	7	1	7	4	9	8	10	2	7	7	5	6	7	8	15	14	7	0	6	2	5	10	10	8	13	10	11	14	11	12	8	15	6	6	4	367	1.74111e+06
Pseudohongiellaceae	2	4	5	11	7	9	5	5	5	5	7	5	8	4	5	5	12	3	10	8	7	10	13	10	7	10	13	9	7	4	5	7	7	6	11	17	6	12	11	8	11	10	7	15	5	5	7	365	316565
Acidimicrobiaceae	11	9	12	7	15	10	5	16	9	6	9	4	7	10	5	7	12	19	8	3	11	21	12	1	2	7	5	4	0	0	0	3	10	6	6	6	18	4	1	2	3	9	5	17	14	5	7	363	1.74111e+06
Burkholderiaceae	2	8	1	12	4	5	3	4	13	6	9	8	9	15	7	4	10	6	9	5	10	10	18	9	5	10	9	7	7	2	2	3	11	8	11	7	1	5	13	9	16	14	2	13	7	4	9	362	316565
Vibrionaceae	5	4	1	5	8	5	5	3	7	7	8	6	10	7	3	3	10	2	12	2	4	5	4	1	3	5	5	1	49	27	37	4	8	8	5	5	9	5	8	4	8	8	6	5	3	7	13	360	791413
Prolixibacteraceae	2	6	5	4	3	15	11	13	14	12	10	5	10	17	6	16	18	11	8	7	7	2	8	3	3	7	6	1	13	15	6	4	10	10	7	3	5	3	5	4	8	6	6	2	8	5	8	358	316565
Woeseiaceae	5	5	3	5	3	3	7	6	6	4	4	9	3	6	5	1	10	9	5	4	2	5	7	12	11	9	17	14	11	2	3	5	4	11	7	16	7	16	14	4	21	7	11	9	11	8	8	355	791413
Clostridiales Family XIII. Incertae Sedis	5	2	3	8	6	3	4	7	3	3	12	7	8	6	4	5	19	7	11	12	9	11	9	3	7	5	7	8	1	0	1	9	7	8	15	9	14	7	6	12	9	9	2	4	13	13	16	349	791413
Veillonellaceae	20	39	5	3	4	10	9	8	15	6	13	6	9	6	10	4	10	9	43	20	17	12	14	0	1	0	0	3	2	0	0	4	1	2	2	0	1	0	4	3	4	11	3	2	1	4	5	345	3.16565e+06
Saccharospirillaceae	5	3	2	9	4	7	3	2	3	4	6	4	4	5	1	1	8	8	4	2	6	2	5	8	6	16	18	11	28	26	28	10	4	4	4	11	4	12	9	6	6	9	4	8	10	3	0	343	791413
Rubrobacteraceae	5	5	4	4	7	10	3	13	12	15	10	7	7	11	11	3	8	7	8	10	8	5	14	3	10	1	5	0	0	0	0	6	2	6	13	8	9	9	6	6	7	7	2	8	9	8	16	328	791413
Rhizobiaceae	6	4	2	16	8	4	5	9	7	2	7	6	3	2	5	4	9	3	9	5	2	11	2	8	9	9	19	6	8	9	6	8	7	2	13	6	9	6	9	8	11	7	8	9	7	3	2	320	949695
Porphyromonadaceae	7	8	2	8	1	3	5	12	10	5	15	8	14	9	17	3	6	4	8	7	9	8	18	1	7	10	10	3	7	6	3	8	5	2	4	14	6	6	4	2	4	2	7	3	4	6	8	319	1.10798e+06
Bacteriovoracaceae	11	4	5	5	6	3	2	3	6	11	11	9	8	11	17	9	8	6	8	10	12	14	4	2	3	10	5	5	1	4	3	6	6	1	2	2	4	9	7	11	0	4	8	8	4	10	10	308	1.74111e+06
Streptomycetaceae	6	12	0	14	15	5	3	10	7	15	8	12	4	8	8	3	8	3	12	12	3	12	16	3	2	2	5	3	1	2	0	5	8	5	1	4	6	3	3	10	7	2	7	10	6	8	9	308	949695
Acaryochloridaceae	23	14	4	3	8	5	4	6	3	4	7	7	5	1	13	6	6	2	18	11	13	11	5	7	14	3	6	8	2	2	0	5	3	4	5	9	8	5	8	7	3	2	7	7	7	0	4	305	3.6405e+06
IMCC26256	4	1	5	4	9	5	0	5	6	2	4	10	3	5	2	6	12	5	9	4	1	5	4	5	6	16	16	7	2	0	0	8	9	7	15	5	9	7	4	4	10	8	12	14	7	10	8	300	633130
Yersiniaceae	7	1	2	6	0	6	2	1	7	3	11	10	4	13	6	7	16	7	9	10	12	6	31	3	3	2	2	3	3	0	2	9	4	4	6	9	10	2	7	11	3	4	5	4	2	7	17	299	1.10798e+06
Desulfovibrionaceae	8	2	1	2	5	8	5	5	5	3	8	6	11	4	5	11	8	4	6	10	7	5	7	2	6	4	15	5	4	4	2	5	5	3	10	8	5	9	6	9	9	7	9	9	4	12	9	297	1.26626e+06
Erythrobacteraceae	7	2	2	8	9	2	1	10	7	8	6	7	7	2	5	0	11	4	10	5	7	8	8	4	4	4	6	7	0	4	3	7	6	14	6	5	8	7	5	7	9	7	8	7	7	7	8	286	1.10798e+06
Microbacteriaceae	5	3	1	5	7	8	4	7	7	12	4	9	7	5	9	7	8	4	9	6	6	6	8	2	2	1	3	4	1	0	0	7	11	9	6	5	11	3	5	4	12	8	11	5	3	4	12	276	791413
Verrucomicrobia subdivision 3	5	3	1	2	3	5	2	3	1	0	8	2	0	1	4	1	17	11	8	6	6	25	5	4	5	12	20	8	1	0	0	0	5	6	13	5	6	2	2	4	2	5	5	18	15	4	10	271	791413
Gemmatimonadaceae	2	2	1	3	3	8	2	2	8	4	11	4	3	3	2	7	5	7	7	5	6	10	17	5	4	2	2	4	2	6	4	12	6	6	8	11	7	1	8	3	8	10	11	3	4	9	10	268	316565
Puniceicoccaceae	2	1	4	7	4	3	3	8	10	3	7	4	8	9	5	0	10	8	4	3	3	6	12	7	7	8	7	7	7	1	0	3	1	5	7	12	8	3	1	6	9	9	8	4	1	8	11	264	316565
Psychromonadaceae	6	1	3	7	3	4	4	4	3	0	5	10	2	1	8	4	12	6	3	3	4	2	2	6	6	10	5	13	3	0	0	13	12	8	7	5	6	6	7	12	6	3	10	13	6	2	5	261	949695
Erysipelotrichaceae	11	6	1	2	4	1	4	7	3	2	8	3	4	6	6	2	10	8	10	13	12	8	9	3	0	7	3	5	5	5	5	7	5	4	3	3	6	4	6	5	9	10	6	2	5	6	5	259	1.74111e+06
Campylobacteraceae	6	4	1	14	9	4	7	1	8	7	3	5	10	7	4	3	12	4	12	1	7	6	7	3	5	4	3	5	0	1	2	13	3	5	3	10	4	7	6	2	6	7	5	2	3	2	5	248	949695
Chromobacteriaceae	5	0	4	5	8	2	4	4	9	11	7	6	6	15	2	3	6	7	4	3	8	8	7	2	6	12	3	7	0	0	2	0	3	3	3	5	10	4	7	1	8	2	9	4	8	3	9	245	791413
Peptococcaceae	7	1	4	9	1	2	2	5	6	1	4	3	3	9	8	1	6	5	6	4	6	11	10	6	7	11	12	9	0	0	0	12	5	2	6	7	13	4	1	2	1	2	4	5	7	9	6	245	1.10798e+06
Elusimicrobiaceae	5	2	4	8	8	1	1	9	11	12	6	9	19	19	7	4	9	2	1	7	5	5	12	0	2	0	1	4	0	0	0	10	2	6	4	3	1	3	1	0	6	4	3	6	0	3	19	244	791413
Helicobacteraceae	2	0	1	5	7	9	2	7	7	3	8	7	10	4	3	4	12	10	7	4	5	8	5	2	6	6	2	2	1	1	1	7	1	7	6	5	4	9	2	5	2	10	3	7	6	8	11	244	316565
Leptotrichiaceae	5	4	4	5	3	7	4	6	7	6	10	7	11	9	16	7	4	7	9	3	5	6	13	4	3	2	2	2	0	0	1	9	3	3	6	5	2	6	4	4	8	2	2	6	2	2	5	241	791413
Methylocystaceae	5	3	5	11	2	6	4	8	7	3	5	8	3	5	2	3	5	3	4	7	5	1	8	2	7	3	4	11	6	4	0	10	4	10	1	4	7	5	7	5	11	4	4	1	2	4	10	239	791413
Fusobacteriaceae	2	7	0	6	5	3	1	8	9	6	7	5	9	13	4	4	11	7	6	5	3	5	14	5	7	0	2	1	0	0	0	4	2	4	10	3	6	7	5	8	7	5	8	3	2	3	6	238	316565
Caulobacteraceae	3	5	2	4	7	6	8	14	7	4	10	5	10	4	5	3	4	5	7	7	2	8	7	1	3	3	4	4	1	2	4	4	1	0	4	5	1	3	1	9	11	8	2	4	13	7	4	236	474848
Moritellaceae	7	2	2	0	1	3	2	4	3	7	3	9	8	7	3	4	9	10	2	3	2	4	10	6	14	4	0	4	2	0	0	7	7	7	6	10	5	7	1	8	7	5	10	6	8	1	1	231	1.10798e+06
Granulosicoccaceae	4	5	1	3	0	0	4	1	0	1	2	2	3	7	11	3	6	3	6	6	7	3	8	10	9	1	1	2	1	0	0	14	7	5	4	14	3	10	7	11	5	12	6	4	3	3	7	225	633130
Planococcaceae	5	4	1	12	8	8	2	3	4	2	3	5	2	1	5	1	6	5	7	4	6	6	5	4	2	13	5	8	5	0	1	1	2	10	6	6	3	3	8	6	10	0	4	6	3	10	3	224	791413
Rhodanobacteraceae	1	6	3	2	3	1	3	4	4	1	11	6	7	4	4	2	7	6	2	2	7	5	3	9	5	14	5	6	3	0	2	7	5	3	4	2	11	1	6	7	9	3	5	4	6	3	7	221	158283
Microtrichaceae	2	5	17	4	16	12	4	4	2	2	3	4	1	3	0	8	3	8	9	5	5	4	2	1	0	19	5	2	0	0	0	2	10	4	5	0	2	1	2	2	8	6	0	10	14	0	2	218	316565
Pseudonocardiaceae	3	3	0	0	2	2	4	9	3	6	6	4	9	10	4	2	7	4	7	6	4	5	7	2	7	1	0	3	3	0	1	5	5	8	7	8	8	9	3	4	1	1	9	6	3	7	10	218	474848
Sneathiellaceae	3	1	4	5	4	2	2	1	2	3	6	4	6	5	5	3	8	4	7	4	6	1	9	4	5	3	7	1	4	1	2	6	9	3	12	15	6	1	1	5	3	10	8	5	1	1	4	212	474848
Acidobacteriaceae	2	1	0	3	2	3	3	2	1	2	9	2	3	7	4	0	6	2	7	7	2	5	11	6	3	7	5	6	0	0	1	3	8	8	5	2	6	3	4	7	5	9	5	8	5	4	10	204	316565
Bifidobacteriaceae	3	3	1	1	10	14	1	8	3	3	7	7	5	2	12	5	9	3	9	4	4	11	11	2	6	2	0	0	0	1	0	1	1	2	0	4	8	3	2	1	4	7	6	6	1	1	10	204	474848
Leuconostocaceae	15	12	2	5	12	13	2	2	3	3	6	3	6	7	4	1	5	4	12	7	12	10	2	4	1	3	0	3	3	4	2	1	0	3	2	4	1	1	1	0	3	4	3	2	3	6	2	204	2.37424e+06
Parvibaculaceae	5	4	0	13	3	2	6	0	4	4	1	5	2	6	3	2	10	9	9	3	5	5	4	4	1	13	5	11	3	0	0	0	1	3	1	6	12	2	1	6	11	1	0	8	2	3	5	204	791413
Staphylococcaceae	3	4	0	5	2	3	2	2	10	9	3	1	2	3	7	3	1	5	3	5	4	6	12	6	3	7	4	4	8	5	5	5	2	1	4	6	5	5	5	3	2	6	4	9	5	2	2	203	474848
Paenibacillaceae	5	1	2	7	6	1	4	3	5	1	2	4	4	4	5	2	5	4	4	6	6	8	3	1	1	10	4	5	0	0	0	3	3	5	7	3	6	3	6	1	5	4	7	11	8	6	8	199	791413
Halomonadaceae	7	1	1	3	1	1	2	3	4	1	8	6	5	6	5	1	7	5	1	2	7	9	7	6	5	2	6	2	2	1	3	8	3	2	2	7	5	7	4	3	3	3	5	6	3	9	4	194	1.10798e+06
Pseudanabaenaceae	4	2	2	14	11	4	2	1	0	2	3	0	0	2	2	2	2	3	3	3	2	4	0	5	6	3	10	9	1	0	0	2	1	3	1	10	6	7	9	20	2	0	0	15	9	2	4	193	633130
Comamonadaceae	2	1	4	1	4	2	8	5	1	2	5	3	4	4	2	0	5	2	5	6	4	8	10	1	4	4	7	4	2	2	0	4	4	8	4	3	5	1	3	8	4	10	12	8	1	2	2	191	316565
Desulfobacteraceae	7	3	2	6	3	0	1	7	7	1	3	5	5	4	4	2	9	2	4	1	6	2	6	6	5	3	8	3	0	1	1	5	5	2	3	3	5	7	7	5	6	6	1	3	6	3	6	190	1.10798e+06
Bacteroidaceae	3	9	1	1	3	9	5	9	5	4	8	3	2	8	6	1	7	6	16	6	2	5	9	2	6	5	1	1	1	3	1	0	3	4	2	2	1	5	3	2	1	1	2	3	1	7	2	187	474848
Chlamydiaceae	3	4	2	5	12	8	10	8	6	7	9	7	5	5	11	4	2	2	9	0	5	3	5	2	3	2	2	0	1	1	3	6	0	3	2	1	9	2	0	1	5	1	4	3	1	2	1	187	474848
Spirochaetaceae	9	8	0	2	3	5	2	7	6	4	9	6	2	4	4	1	7	5	13	1	5	6	6	0	8	5	1	4	1	2	3	1	2	2	0	7	1	1	2	3	1	3	3	6	3	0	5	179	1.42454e+06
Coxiellaceae	6	3	0	1	2	4	0	6	3	7	3	5	4	6	3	1	4	2	8	3	6	5	4	3	7	5	8	3	2	0	0	3	4	1	7	1	3	3	3	4	9	5	6	3	3	3	5	177	949695
Akkermansiaceae	7	3	0	2	0	3	2	18	6	7	12	6	10	10	4	1	3	4	4	0	6	17	10	1	1	2	0	1	0	0	1	1	3	0	1	0	0	2	0	2	10	2	3	6	3	0	0	174	1.10798e+06
Bernardetiaceae	3	3	0	0	2	8	1	10	5	4	5	0	1	1	6	3	4	6	3	4	4	7	5	2	2	1	2	1	2	4	0	15	3	8	9	2	10	3	2	0	2	8	1	2	8	0	2	174	474848
Chitinophagaceae	6	5	1	1	0	7	3	1	0	1	4	0	2	2	3	6	3	5	7	8	6	9	3	2	6	3	3	4	11	7	6	0	3	4	6	0	2	2	3	5	3	5	0	5	2	3	5	173	949695
Peptostreptococcaceae	3	1	3	4	1	5	0	6	3	2	3	1	5	5	5	2	4	0	3	1	3	2	13	6	2	3	1	1	3	1	0	10	3	1	1	4	5	6	5	0	10	6	2	13	4	4	7	173	474848
Bartonellaceae	1	3	0	9	12	4	2	4	4	1	1	5	9	4	7	1	6	1	5	1	4	3	4	1	4	4	5	5	3	0	2	1	1	1	4	1	4	4	4	6	6	5	7	1	5	3	4	172	158283
Alcaligenaceae	2	5	0	0	4	2	3	2	4	4	6	4	6	5	1	1	5	3	0	2	5	2	10	4	1	11	1	6	0	4	1	5	3	5	3	0	9	9	1	8	3	0	5	3	1	5	5	169	316565
Lentimicrobiaceae	2	0	2	1	5	7	2	16	9	8	4	1	8	6	7	4	6	1	1	5	2	0	7	1	2	1	3	6	2	1	3	2	0	3	2	0	6	1	1	1	4	1	9	6	2	6	2	169	316565
Polyangiaceae	2	4	3	2	8	6	2	11	8	5	1	2	2	2	4	2	1	2	5	1	7	8	9	4	4	3	2	0	1	1	1	3	2	2	3	1	4	3	3	3	7	7	3	3	3	2	6	168	316565
Tissierellaceae	2	6	1	3	0	3	4	2	8	8	7	3	5	3	3	1	5	0	11	4	2	7	5	1	6	3	2	2	3	1	0	3	2	7	2	9	5	6	1	0	0	2	3	9	2	4	2	168	316565
UBA2359	1	2	2	0	2	5	3	10	5	2	3	4	8	0	0	1	8	4	3	3	1	5	0	3	1	3	0	2	5	5	6	8	1	3	7	3	9	2	4	4	3	3	5	3	8	5	2	167	158283
Colwelliaceae	0	1	3	1	2	5	1	1	5	0	6	6	5	3	3	3	8	2	1	2	9	1	8	1	4	0	1	3	15	6	10	3	4	1	4	3	8	2	1	2	1	4	1	5	4	1	5	165	0
Marinifilaceae	1	3	1	2	0	6	5	14	6	5	2	1	6	7	6	10	3	6	7	3	6	4	2	4	3	1	0	1	1	3	0	3	4	3	2	5	5	1	3	2	4	3	1	1	3	2	3	164	158283
Microthrixaceae	3	2	6	7	13	4	3	9	3	2	2	2	3	2	2	6	6	2	5	0	0	5	3	0	0	6	8	8	0	0	0	4	2	7	1	0	3	3	2	5	3	1	0	7	8	0	5	163	474848
Sinobacteraceae	1	2	1	0	1	2	3	4	1	1	1	1	2	1	3	1	4	6	4	1	5	6	2	5	5	4	8	5	5	4	7	4	0	5	6	4	6	7	5	4	5	9	4	1	3	1	1	161	158283
Thermoanaerobacteraceae	7	2	1	3	3	2	1	4	9	4	5	10	5	8	3	0	5	4	4	0	9	2	5	0	9	3	0	0	1	0	1	6	2	3	4	2	3	2	5	1	2	5	3	2	3	3	3	159	1.10798e+06
Aciduliprofundaceae	0	0	0	1	2	3	0	1	4	1	6	1	4	0	5	1	6	1	7	5	2	8	6	0	1	9	5	4	0	1	0	5	2	3	7	2	4	0	1	3	1	6	8	7	6	7	7	153	0
Phycisphaeraceae	1	2	3	2	1	7	0	3	5	2	5	4	4	7	4	10	7	8	9	6	5	4	3	1	3	1	1	1	0	0	0	2	5	2	2	0	3	0	1	1	3	7	2	6	1	1	7	152	158283
Methylobacteriaceae	2	3	1	4	2	1	2	0	1	0	1	2	4	5	0	2	3	3	2	1	2	1	0	9	3	3	1	8	3	10	17	3	2	4	4	2	6	1	6	2	6	3	2	4	1	4	4	150	316565
Mycoplasmataceae	9	18	3	0	6	3	5	0	4	1	4	3	4	2	2	1	5	3	10	9	6	9	5	1	1	2	1	0	2	1	0	2	2	4	1	1	4	1	1	1	5	2	1	2	1	1	1	150	1.42454e+06
Chthoniobacteraceae	3	3	1	0	1	2	3	18	4	5	4	6	12	6	6	2	5	2	3	4	3	9	16	2	1	0	0	2	0	0	0	4	1	0	0	0	2	0	1	1	4	0	4	0	3	3	2	148	474848
Oleiphilaceae	3	1	0	4	1	0	0	2	0	0	4	5	7	2	2	0	4	3	3	1	10	3	12	5	2	4	1	1	3	7	3	3	4	5	2	3	3	4	3	6	2	2	3	1	3	8	1	146	474848
Lewinellaceae	2	4	1	0	0	4	2	5	11	8	5	3	12	12	2	21	4	6	1	3	2	3	4	0	0	5	1	0	0	1	0	2	3	2	0	4	3	0	1	2	0	2	2	0	0	0	0	143	316565
Pectobacteriaceae	1	1	5	6	1	5	7	5	8	5	0	0	4	1	2	2	6	6	3	0	1	0	3	4	4	2	3	0	2	1	0	5	4	3	8	2	8	1	0	1	0	6	1	2	2	5	6	142	158283
Oscillatoriaceae	2	1	2	1	4	5	0	3	3	0	2	5	4	0	4	1	1	4	2	1	4	8	3	2	8	1	2	4	2	0	2	3	6	0	3	2	4	3	3	2	11	0	2	6	4	1	1	132	316565
Phyllobacteriaceae	3	1	1	3	3	0	2	2	5	1	4	0	3	3	1	4	0	2	4	3	1	0	6	1	0	8	5	6	3	9	4	2	2	1	3	1	3	2	1	1	4	4	2	0	2	9	6	131	474848
Chitinivibrionaceae	1	3	1	1	0	0	4	3	0	1	1	6	1	1	3	3	4	3	2	5	3	4	1	2	2	5	2	5	0	0	0	4	3	5	3	7	0	4	5	3	0	9	2	5	2	6	5	130	158283
Coleofasciculaceae	4	7	11	9	6	5	0	3	2	1	1	2	2	1	2	15	1	0	6	0	0	2	1	4	1	0	3	0	1	0	0	1	3	3	2	1	2	4	1	2	7	1	1	8	3	1	0	130	633130
Dermatophilaceae	1	2	2	4	1	2	0	4	3	8	3	2	10	10	1	3	2	3	5	2	3	5	2	4	0	0	1	1	0	0	0	1	0	2	2	7	1	3	1	1	5	4	1	0	2	6	9	129	158283
Rikenellaceae	1	1	0	0	0	6	5	4	2	2	1	2	3	4	2	2	2	1	1	2	3	3	4	1	6	5	1	1	3	2	2	5	4	2	1	5	3	8	0	4	6	1	1	2	1	8	1	124	158283
Rivulariaceae	2	1	1	2	2	0	4	1	2	0	1	2	6	2	3	1	5	7	2	3	4	1	2	6	5	4	3	3	8	2	3	1	2	0	2	5	0	2	1	5	2	0	3	1	4	2	6	124	316565
Ferrimonadaceae	1	1	0	6	1	3	5	1	4	0	2	6	2	1	0	1	5	1	5	4	2	1	5	2	3	3	0	1	7	0	0	1	4	1	6	3	2	4	8	2	4	2	3	0	3	4	3	123	158283
Brevibacteriaceae	2	3	2	3	5	0	2	3	6	1	1	2	2	2	1	2	7	4	2	2	2	3	2	3	2	0	5	0	0	0	0	2	6	1	5	2	3	0	3	0	9	0	5	5	0	5	5	120	316565
Nitrosopumilaceae	0	2	0	0	0	2	0	0	0	0	1	0	0	0	0	1	0	0	0	0	0	0	0	0	0	29	32	25	2	1	0	0	3	1	2	0	0	4	2	1	1	0	1	2	7	0	0	119	0
Thermogemmatisporaceae	3	3	1	5	4	1	1	2	0	2	2	4	2	5	1	3	1	1	1	2	3	1	2	2	3	2	0	0	0	3	4	3	2	3	3	3	0	6	0	5	4	6	5	3	7	3	2	119	474848
Calditrichaceae	0	3	1	6	1	2	1	0	4	5	2	4	0	4	3	2	2	1	0	0	2	0	2	4	3	10	3	7	0	0	0	1	1	3	2	2	6	0	1	2	1	1	5	3	2	6	8	116	0
Aerococcaceae	1	1	2	5	3	6	1	1	4	3	2	4	0	0	2	2	2	2	1	0	0	4	1	3	2	3	3	0	0	0	2	2	1	1	5	12	4	0	3	2	3	5	6	2	5	2	2	115	158283
Idiomarinaceae	0	1	1	1	2	0	2	1	2	2	1	0	3	4	1	5	9	1	1	1	1	3	2	2	8	3	6	2	0	2	2	5	1	2	3	1	3	1	2	0	7	2	3	4	2	6	3	114	0
Demequinaceae	4	0	2	1	4	0	5	1	1	1	2	0	0	2	3	0	3	1	4	2	3	1	1	2	3	6	4	3	0	0	0	2	2	0	4	6	1	3	6	2	6	4	3	8	2	2	3	113	633130
Geobacteraceae	1	1	1	0	3	4	0	4	5	1	3	4	0	2	1	4	2	3	2	1	9	1	2	4	0	2	3	0	2	2	3	2	1	3	1	1	2	2	1	5	4	2	0	9	3	1	4	111	158283
Amoebophilaceae	4	6	2	1	2	3	1	4	1	2	2	3	1	3	1	2	1	5	9	2	1	2	3	1	2	4	0	0	1	1	0	4	3	1	2	0	4	2	4	3	9	1	3	1	1	1	1	110	633130
Enterococcaceae	4	1	1	1	3	2	0	4	0	1	1	2	8	4	2	1	0	3	2	1	4	5	4	5	1	1	5	1	3	0	0	3	4	0	7	3	1	4	2	5	0	4	4	2	0	1	0	110	633130
Pasteurellaceae	3	1	1	4	1	2	0	3	3	0	1	0	2	2	3	0	2	0	4	2	4	0	5	2	4	3	1	0	1	1	3	1	0	6	5	5	3	2	0	0	1	7	7	6	2	4	3	110	474848
Candidatus Paracaedibacteraceae	2	1	1	0	2	1	4	0	1	3	4	1	4	3	4	1	8	0	3	2	7	1	3	4	1	0	2	1	1	0	0	3	2	2	4	1	1	2	1	0	7	5	3	2	3	1	7	109	316565
Cardiobacteriaceae	2	1	2	6	5	2	1	3	1	3	2	3	1	2	5	0	7	0	0	3	2	1	2	1	4	1	4	2	1	1	0	4	3	1	1	6	5	2	1	8	0	2	0	1	1	2	3	108	316565
Melioribacteraceae	0	0	0	6	7	9	2	5	8	7	5	2	2	3	1	3	4	0	2	2	2	4	7	2	2	2	0	0	0	0	4	0	3	1	1	1	0	0	1	1	2	0	2	1	2	1	1	108	0
Nitrosomonadaceae	1	2	0	2	4	2	0	4	8	5	3	2	2	0	5	0	2	0	0	2	2	4	2	6	1	6	1	2	1	1	0	5	1	2	5	3	0	1	0	5	1	5	2	0	4	2	2	108	158283
Bdellovibrionaceae	1	0	2	1	2	3	2	3	5	4	2	1	1	1	1	2	6	4	4	6	3	3	2	4	2	1	0	3	0	0	0	1	4	0	2	3	1	2	2	4	1	2	3	1	0	8	4	107	158283
Syntrophomonadaceae	1	1	0	0	1	0	3	3	3	2	1	0	0	2	3	0	4	1	7	2	4	3	3	1	3	2	9	2	2	0	0	1	5	6	3	2	2	1	0	0	5	1	1	3	7	1	4	105	158283
Thermotogaceae	3	8	0	1	1	11	3	7	1	2	4	6	4	3	3	0	2	2	7	7	1	6	11	0	0	1	0	0	0	0	0	1	0	1	1	0	0	0	0	0	1	2	0	0	0	1	4	105	474848
Microcoleaceae	3	3	0	2	3	1	1	0	1	0	5	2	2	1	2	1	0	2	1	1	1	2	0	3	4	2	3	9	1	0	0	3	1	3	3	1	1	4	3	4	7	5	2	2	2	0	4	101	474848
Aeromonadaceae	0	1	0	1	1	0	0	1	4	1	1	0	1	0	0	0	8	2	1	2	1	0	1	2	2	3	0	1	13	12	13	0	2	0	2	2	3	0	1	1	2	3	6	4	0	2	0	100	0
Anaplasmataceae	2	4	1	6	5	1	1	1	1	0	4	1	3	1	0	1	4	1	2	2	5	3	2	4	3	3	0	3	0	0	0	1	5	0	1	3	2	2	5	0	6	1	1	0	3	1	4	99	316565
Corynebacteriaceae	3	4	2	3	4	2	2	1	2	3	0	4	2	2	3	0	1	2	2	1	2	1	5	1	1	1	1	0	0	0	0	1	2	1	5	4	6	4	1	2	1	0	5	2	0	4	6	99	474848
Tannerellaceae	1	2	1	2	1	7	1	2	2	4	2	3	4	3	4	2	1	2	2	1	3	5	1	3	0	1	1	3	1	2	1	6	1	1	4	2	1	3	0	1	1	1	5	0	2	3	0	99	158283
Oxalobacteraceae	3	3	1	4	0	0	1	1	7	2	5	1	6	4	2	0	6	1	5	3	2	1	2	1	4	0	1	0	0	0	0	1	1	2	5	0	3	0	4	0	1	1	0	1	7	0	6	98	474848
Holosporaceae	1	6	0	2	2	0	1	0	1	1	3	3	3	3	3	0	1	1	2	4	7	1	1	1	1	1	3	4	0	0	0	5	3	2	6	2	3	2	0	3	1	2	4	3	1	1	3	97	158283
Atopobiaceae	1	1	0	0	0	2	0	3	2	0	2	1	2	2	1	0	4	1	4	3	3	2	2	0	2	3	2	4	0	0	0	3	5	1	5	6	3	4	3	2	4	3	2	2	2	0	4	96	158283
Shewanellaceae	3	2	0	1	0	2	1	0	1	1	8	0	3	5	3	1	3	7	1	0	3	3	1	3	2	0	0	0	0	0	0	1	2	2	3	6	1	4	0	0	1	2	3	1	3	11	2	96	474848
Holophagaceae	5	1	1	1	3	2	0	2	3	2	9	3	1	2	0	2	3	0	1	4	0	1	2	2	2	0	1	0	0	0	1	8	1	3	3	3	1	1	1	2	3	0	6	4	0	2	1	93	791413
Acholeplasmataceae	1	3	3	4	5	3	7	4	2	7	1	1	2	5	1	0	3	4	5	2	0	3	2	3	0	0	0	0	0	0	1	1	1	1	0	1	0	1	0	0	1	1	8	1	0	1	2	91	158283
Aurantimonadaceae	3	1	1	2	3	1	0	2	0	0	2	7	3	0	2	2	4	0	2	2	1	3	1	5	6	3	1	2	2	0	4	1	3	0	1	1	3	0	5	1	2	2	1	3	0	0	3	91	474848
Chlorobiaceae	1	0	0	0	0	1	3	2	3	1	5	2	0	2	4	5	5	2	5	0	4	1	1	0	2	1	3	2	0	1	1	0	3	0	5	2	1	3	7	0	3	2	0	2	2	1	3	91	158283
Nitrospinaceae	1	0	0	1	3	0	0	0	0	1	2	2	1	1	2	1	1	1	1	2	0	5	3	0	0	15	9	2	0	2	1	1	3	1	5	0	0	0	0	3	0	1	3	4	4	2	6	90	158283
Halothiobacillaceae	5	0	0	0	1	2	1	0	2	5	1	2	1	1	3	1	5	0	2	1	1	1	3	1	4	5	2	0	8	2	2	1	0	1	2	1	1	2	1	0	3	4	1	4	1	3	2	89	791413
Hydrogenothermaceae	3	2	1	2	2	1	1	2	3	1	5	2	3	1	5	1	5	1	3	1	3	6	3	1	3	1	0	0	2	2	0	2	2	1	1	1	3	4	0	0	2	2	0	1	2	0	1	88	474848
Thermoanaerobacterales Family III. Incertae Sedis	1	4	2	0	3	3	4	0	8	3	0	1	0	3	3	6	1	1	4	5	1	2	2	0	0	1	1	0	0	0	1	3	2	0	0	1	1	5	2	2	1	4	3	0	0	1	2	87	158283
Salinisphaeraceae	0	0	0	1	0	0	0	0	1	1	0	0	0	2	2	1	2	4	0	2	0	1	2	1	1	3	3	6	1	3	1	4	6	2	5	0	6	0	7	3	3	1	4	2	0	3	2	86	0
Streptococcaceae	2	1	0	5	0	2	2	1	0	0	5	0	4	1	7	1	1	1	7	4	3	3	2	0	2	1	0	4	0	0	0	3	3	1	0	0	3	2	2	0	0	1	1	1	2	3	4	85	316565
Aphanizomenonaceae	5	0	1	0	0	1	0	0	0	0	7	1	6	1	3	2	4	0	0	0	7	3	11	3	1	0	0	0	0	0	0	2	0	2	1	2	2	0	1	1	0	4	0	0	0	6	5	82	791413
Eggerthellaceae	0	2	2	0	1	0	0	1	2	1	4	2	2	3	3	2	5	4	1	2	2	3	2	0	4	6	0	2	0	0	0	1	1	3	0	0	2	4	3	1	2	1	4	0	1	0	3	82	0
Gloeobacteraceae	5	6	0	0	0	4	0	1	0	0	0	8	2	1	5	0	0	3	3	2	4	6	2	3	8	1	0	0	0	0	0	0	2	0	3	1	0	1	0	2	0	4	1	0	1	0	0	79	791413
Gloeomargaritaceae	2	0	2	0	1	1	0	0	0	0	0	1	0	0	0	1	1	1	0	0	1	0	0	1	1	6	4	6	2	1	0	2	2	1	3	3	4	4	3	3	5	1	1	9	5	0	0	78	316565
Mariprofundaceae	0	2	0	1	0	1	1	0	0	0	1	0	3	6	3	1	1	2	2	3	2	3	4	0	3	2	2	3	0	1	1	2	0	2	0	0	0	0	1	1	3	8	0	0	0	2	4	71	0
Acidithiobacillaceae	1	0	1	0	0	0	1	2	4	1	1	1	0	1	1	0	2	1	2	1	3	1	1	1	1	8	5	2	2	0	1	3	0	1	0	5	0	0	5	0	0	0	0	1	0	4	2	66	158283
Cohaesibacteraceae	0	0	0	0	2	1	0	1	1	1	0	0	5	2	0	3	2	1	1	2	0	0	4	2	3	2	3	0	0	0	1	3	2	1	2	2	0	1	4	1	1	2	3	3	0	3	1	66	0
Desulfobulbaceae	0	1	0	3	3	3	4	2	2	1	0	6	1	2	1	0	1	2	1	3	2	0	0	3	1	5	0	1	2	0	0	0	0	0	3	1	0	0	0	1	1	1	2	1	1	2	2	65	0
Brucellaceae	2	0	0	0	0	1	1	2	3	1	0	1	0	1	0	1	1	7	3	0	1	2	1	0	0	2	2	2	5	3	6	4	1	0	0	2	1	3	2	0	1	0	1	0	0	1	0	64	316565
Desulfuromonadaceae	2	1	2	2	2	0	0	0	2	1	0	1	1	0	3	1	3	1	1	1	4	2	5	3	2	3	1	1	0	0	0	2	0	2	2	2	1	0	1	0	1	3	0	0	1	3	1	64	316565
Parvularculaceae	2	0	0	0	2	1	2	0	1	1	1	2	0	1	1	1	2	1	0	1	2	3	3	0	4	0	4	2	2	2	1	1	1	2	2	0	3	1	1	0	0	4	0	1	1	0	5	64	316565
Candidatus Midichloriaceae	0	1	1	2	3	1	0	0	1	1	3	0	1	2	1	0	1	2	1	5	3	3	1	1	2	0	0	0	0	0	0	4	0	0	3	2	0	2	0	2	4	4	2	1	1	1	1	63	0
Aphanothecaceae	3	3	0	1	0	0	0	0	0	1	3	3	1	2	2	0	0	0	4	3	5	6	4	5	2	0	0	1	0	0	0	4	0	0	0	0	0	1	1	2	1	0	1	0	2	1	0	62	474848
Alicyclobacillaceae	3	3	0	0	0	0	1	4	0	0	1	6	0	0	3	0	1	1	1	2	5	2	2	3	4	2	2	1	0	0	0	3	1	0	0	0	0	1	0	4	2	0	0	1	0	0	0	59	474848
Litoricolaceae	1	0	1	0	1	0	1	3	0	1	3	0	2	5	2	4	4	0	1	0	1	2	3	0	0	0	3	2	0	0	0	1	0	1	1	0	4	1	1	1	0	4	0	0	1	3	1	59	158283
Nitrospiraceae	0	0	0	2	1	1	0	1	0	2	6	2	2	2	0	1	2	1	3	2	1	4	1	3	1	0	0	2	0	0	0	1	0	1	1	1	1	1	0	2	0	2	4	1	1	0	3	59	0
Fimbriimonadaceae	2	2	0	0	1	2	1	3	3	2	2	0	1	1	3	0	1	0	1	0	3	1	0	0	2	0	0	1	0	0	0	3	0	0	2	3	0	3	1	0	1	5	3	1	0	0	4	58	316565
Solibacteraceae	0	1	0	1	1	0	1	1	0	1	0	2	0	0	2	0	1	1	0	1	1	3	0	4	3	1	0	3	0	0	2	1	1	1	1	1	3	1	2	5	0	3	5	0	0	3	1	58	0
Coriobacteriaceae	2	0	1	1	0	0	1	0	3	0	1	1	0	1	1	3	2	0	1	2	4	3	5	3	0	2	1	3	0	0	0	1	1	3	2	3	0	0	1	0	0	1	0	0	2	2	0	57	316565
Fastidiosibacteraceae	1	2	0	0	2	1	0	2	0	0	0	1	1	2	2	1	0	2	1	1	0	1	4	4	1	0	0	0	2	0	0	1	4	1	2	0	3	1	2	0	2	5	2	0	0	0	3	57	158283
Kordiimonadaceae	0	3	2	3	0	0	1	0	2	0	1	0	2	0	2	0	2	0	2	0	0	2	3	1	2	0	0	1	3	5	2	3	0	0	1	2	2	0	0	1	2	1	2	2	0	1	1	57	0
Xanthobacteraceae	1	2	0	0	1	0	2	1	2	0	1	1	3	3	0	0	2	1	2	1	3	0	2	4	1	0	0	0	0	0	0	2	0	0	2	1	4	0	3	0	1	0	0	3	0	1	7	57	158283
Pyrinomonadaceae	1	0	0	2	1	0	1	5	1	0	1	3	0	7	4	1	0	3	1	0	1	2	2	0	3	0	0	0	0	0	0	1	0	2	1	1	0	1	1	1	2	1	1	4	0	1	0	56	158283
Odoribacteraceae	0	1	1	0	1	3	0	4	0	5	3	1	1	1	2	0	1	1	0	3	2	3	1	3	0	0	0	0	3	1	0	0	2	0	3	0	0	0	0	2	1	0	0	2	1	2	1	55	0
Hafniaceae	0	0	0	2	1	3	1	1	0	0	1	0	0	1	1	2	0	0	4	1	0	3	0	1	1	0	1	1	0	0	0	0	0	0	1	2	1	3	1	7	2	1	0	5	1	5	0	54	0
Halanaerobiaceae	2	4	0	3	0	1	0	0	2	0	1	1	3	0	3	0	1	1	1	1	3	4	2	1	0	1	0	0	0	0	1	2	0	0	0	0	1	3	1	2	0	2	1	0	3	1	1	53	316565
Haliscomenobacteraceae	0	0	0	1	1	0	1	2	1	2	0	0	4	3	0	18	2	2	3	2	1	1	2	0	0	1	0	0	1	2	0	0	0	1	0	0	0	0	0	0	0	0	2	0	0	0	0	53	0
Sporolactobacillaceae	0	0	1	0	0	0	0	1	5	0	0	4	0	0	0	0	6	3	0	0	1	0	0	0	0	4	0	2	10	2	0	1	0	0	4	2	0	2	1	0	0	0	0	2	0	0	1	52	0
Candidatus Brocadiaceae	0	1	5	2	2	1	1	0	3	0	1	3	1	0	0	2	0	2	3	1	0	0	2	0	0	0	0	0	0	0	0	1	2	0	2	1	0	2	0	2	2	0	0	0	0	3	5	50	0
Thermaceae	0	0	0	1	1	1	0	0	1	0	0	2	3	4	4	0	2	0	1	0	2	2	1	0	1	1	2	0	1	0	0	3	1	1	1	0	4	0	0	0	0	1	0	0	2	7	0	50	0
Thalassobaculaceae	1	0	4	1	0	1	0	1	0	1	1	0	5	1	2	0	3	3	1	0	1	3	1	1	3	2	1	0	0	0	0	0	0	0	2	1	1	0	1	1	1	2	2	0	0	1	0	49	158283
Halobacteriovoraceae	4	2	0	1	0	1	1	1	0	0	0	2	0	1	0	0	2	0	1	1	1	0	2	0	1	1	2	4	0	0	0	0	1	0	0	0	0	0	1	2	0	0	3	2	4	3	4	48	633130
Catenulisporaceae	2	1	0	3	0	2	0	1	1	1	1	2	3	0	2	0	1	1	5	4	0	0	1	0	0	0	1	0	0	0	0	1	0	2	0	0	0	1	6	0	2	0	0	0	0	0	3	47	316565
Erwiniaceae	4	1	1	2	0	1	0	1	1	0	3	0	3	0	1	0	0	2	0	0	1	0	5	1	1	6	0	0	0	0	0	0	0	1	0	0	2	1	0	0	1	1	0	0	0	3	2	45	633130
Nannocystaceae	3	2	0	1	0	2	1	0	1	1	1	5	1	1	0	1	0	1	3	2	1	2	2	1	2	0	0	1	0	0	1	2	0	0	2	0	1	0	0	0	2	1	1	0	0	0	0	45	474848
Nostocaceae	6	0	2	1	1	0	1	0	1	0	3	0	4	2	1	2	1	0	3	0	0	2	2	1	2	0	0	0	0	0	0	0	0	0	1	0	1	3	1	1	0	2	1	0	0	0	0	45	949695
Kiloniellaceae	0	0	2	1	1	1	0	0	3	1	0	1	2	2	2	1	0	0	4	1	0	1	2	1	1	1	0	0	0	0	0	2	2	0	1	0	0	0	2	0	2	0	0	4	1	1	0	43	0
Catabacteriaceae	1	3	0	0	2	1	0	2	2	0	1	1	1	0	0	2	0	1	0	0	0	1	2	0	0	1	2	0	0	0	0	3	0	0	1	0	1	1	0	2	2	2	2	0	2	0	3	42	158283
Hyellaceae	1	1	0	3	1	3	0	0	0	0	0	0	0	0	1	0	1	0	1	0	1	0	1	1	2	2	1	1	0	0	0	0	0	0	4	5	3	4	1	1	0	0	1	1	1	0	0	42	158283
Paludibacteraceae	0	0	0	0	0	0	0	1	0	3	1	1	1	4	1	0	3	0	0	2	0	2	0	2	2	1	2	2	1	1	1	0	1	0	1	4	0	0	0	0	0	1	0	1	2	1	0	42	0
Mycobacteriaceae	0	0	1	1	0	0	0	0	1	0	1	1	3	7	0	0	0	0	1	1	1	0	0	0	3	1	1	4	4	0	0	0	1	0	1	0	0	0	0	2	3	0	0	0	1	1	1	41	0
Francisellaceae	0	0	0	1	1	1	1	2	2	0	0	3	0	3	0	6	2	0	0	2	1	0	1	0	0	1	0	0	0	1	2	0	1	1	0	0	1	1	1	0	3	1	1	0	0	0	0	40	0
Selenomonadaceae	0	0	0	0	1	0	0	1	1	0	0	1	2	2	0	0	1	1	2	1	3	0	0	1	1	2	1	3	0	0	0	0	3	0	1	2	3	0	1	0	0	0	2	2	2	0	0	40	0
Rhodothermaceae	3	0	0	1	0	0	0	0	1	1	0	1	0	0	0	1	2	2	0	1	4	5	3	0	2	1	0	0	0	0	0	0	3	0	1	0	0	1	0	1	0	0	0	2	1	0	2	39	474848
Christensenellaceae	0	2	1	1	0	0	0	0	1	0	0	1	2	0	1	0	0	2	0	0	2	1	2	1	2	1	1	0	0	0	0	0	0	1	0	0	1	0	5	0	3	3	0	1	3	0	0	38	0
Nocardiaceae	1	1	0	2	1	0	1	0	1	2	1	0	2	5	0	1	0	1	2	1	0	1	2	0	0	0	0	0	0	0	0	3	1	0	0	0	0	1	0	0	2	3	0	0	0	3	0	38	158283
Frankiaceae	0	0	1	0	1	0	0	1	0	0	0	0	0	0	2	0	1	1	1	1	0	0	2	0	2	1	4	1	0	0	0	0	0	0	0	1	0	0	1	1	2	1	1	2	2	4	3	37	0
Micromonosporaceae	0	0	0	0	0	0	1	1	0	0	0	0	0	2	0	0	0	3	0	1	0	1	1	2	1	4	5	2	1	0	0	1	1	2	0	0	1	1	0	1	0	0	3	0	2	0	0	37	0
Sphaerobacteraceae	1	1	0	0	1	0	0	0	2	0	1	0	2	0	1	0	1	0	0	0	0	1	3	0	0	0	1	1	0	2	0	2	1	0	0	3	6	2	0	0	0	3	0	1	1	0	0	37	158283
Syntrophobacteraceae	0	0	1	1	0	0	0	0	1	0	2	1	2	2	0	2	0	1	1	0	1	0	2	1	0	3	1	1	0	0	0	0	1	0	0	0	0	1	1	1	0	1	4	2	1	0	2	37	0
Anaeromyxobacteraceae	1	1	1	0	2	0	0	0	0	0	1	0	0	1	0	1	1	3	1	0	1	3	1	2	0	0	1	0	0	2	0	0	0	0	0	1	0	1	0	0	3	0	0	1	0	4	2	35	158283
Anaerolineaceae	0	1	0	0	0	1	0	0	0	0	4	1	2	1	0	1	0	0	3	0	0	0	0	2	1	2	1	0	0	0	0	0	0	0	1	0	3	0	1	2	1	0	3	0	1	1	1	34	0
Chroococcaceae	0	0	2	0	1	0	0	1	0	0	1	1	0	1	4	5	1	3	1	0	2	1	0	0	1	0	1	0	0	0	0	0	0	0	0	1	1	1	0	0	0	0	2	1	1	0	0	33	0
Saprospiraceae	0	1	0	0	0	0	0	1	1	2	1	1	0	0	0	1	1	2	2	0	0	1	0	0	0	0	0	0	0	0	1	0	0	2	5	3	0	1	2	0	0	3	0	2	0	0	0	33	0
Morganellaceae	0	0	0	1	0	1	0	0	0	0	1	0	0	0	0	0	0	3	1	0	1	1	0	2	1	5	2	1	0	0	2	2	0	0	0	1	1	0	0	3	3	0	0	0	0	0	0	32	0
Sporomusaceae	0	0	0	3	2	0	0	1	0	0	0	1	0	0	1	0	0	0	0	0	1	1	1	1	0	4	3	0	0	1	0	0	0	1	1	0	2	0	0	0	0	0	0	5	3	0	0	32	0
Defluviitaleaceae	1	1	0	2	0	3	0	0	2	0	0	1	1	0	1	0	1	0	1	1	2	0	1	0	0	0	2	0	0	0	0	0	1	0	0	0	4	0	0	0	0	0	0	1	3	2	0	31	158283
Dietziaceae	1	0	0	1	2	1	0	1	0	2	1	0	1	0	1	0	1	0	0	0	0	4	0	0	0	0	0	0	1	2	0	1	1	0	0	0	0	3	0	0	2	0	1	1	1	0	2	31	158283
Syntrophaceae	2	0	1	1	0	1	0	0	1	0	2	0	1	0	1	0	1	0	2	0	0	0	1	3	0	0	0	0	0	1	0	4	0	0	1	0	0	1	2	0	1	0	1	0	0	1	2	31	316565
Dermabacteraceae	0	0	0	1	0	0	0	0	0	0	0	1	0	0	0	0	0	0	0	0	0	0	0	1	1	3	1	2	2	0	1	0	0	1	0	0	2	2	0	2	2	0	0	6	2	0	0	30	0
Oscillospiraceae	0	0	0	0	1	3	0	0	1	1	1	0	1	2	1	5	0	1	0	0	0	1	2	0	1	0	0	0	0	0	0	0	1	0	0	0	2	0	0	1	2	0	0	1	1	0	1	30	0
Sandaracinaceae	0	0	0	2	0	0	0	0	0	0	0	0	1	0	0	0	3	0	1	2	3	2	5	0	0	3	1	0	0	0	0	0	0	1	0	0	1	1	0	1	0	0	0	3	0	0	0	30	0
Barnesiellaceae	1	2	0	0	0	0	0	0	3	0	1	0	0	0	0	0	0	1	0	2	0	0	0	1	1	1	2	2	0	0	0	1	3	1	0	1	1	1	1	1	0	1	0	1	0	0	0	29	158283
Rubricoccaceae	0	0	0	1	1	0	0	0	0	0	0	0	0	0	0	0	1	1	1	0	0	1	2	1	0	0	3	1	0	0	0	0	0	3	1	2	1	0	0	0	0	1	0	0	1	5	2	29	0
Kofleriaceae	2	0	0	0	2	2	0	4	1	1	0	0	1	0	0	0	0	0	2	2	2	1	3	0	3	0	0	0	0	0	0	0	0	0	0	0	0	0	0	0	1	0	0	0	1	0	0	28	316565
Williamwhitmaniaceae	5	2	1	0	0	1	0	1	1	1	1	0	1	1	0	0	3	1	0	1	1	2	0	0	0	0	0	1	0	0	0	0	1	1	0	0	1	0	0	0	0	0	0	0	1	0	0	28	791413
Hahellaceae	1	3	0	0	0	1	0	0	0	0	1	0	1	1	0	0	0	0	0	1	1	1	2	0	0	0	0	0	1	4	2	1	1	0	1	0	0	1	0	0	0	0	0	1	1	0	1	27	158283
Magnetococcaceae	1	1	0	0	0	2	1	1	1	1	0	1	0	0	0	0	3	3	0	0	0	0	1	1	0	0	1	0	0	0	0	0	0	1	2	0	0	0	0	0	0	0	0	4	1	0	1	27	158283
Parachlamydiaceae	0	1	0	0	0	0	1	2	1	0	1	1	1	1	0	0	0	0	0	2	1	3	1	0	0	3	0	1	1	0	0	0	0	0	0	1	1	0	0	0	0	1	0	2	0	0	1	27	0
Algiphilaceae	0	2	0	1	0	0	0	0	0	0	0	2	0	0	0	0	0	0	0	0	0	0	1	0	2	2	0	2	0	0	2	0	1	0	0	1	1	2	0	3	3	1	0	0	0	0	0	26	0
Cyanothecaceae	0	1	1	1	0	0	0	0	0	0	0	0	0	0	0	0	0	0	1	0	0	1	1	1	0	2	2	0	0	0	0	0	0	0	0	0	0	2	0	4	1	2	0	2	3	1	0	26	0
Chrysiogenaceae	1	1	0	0	0	0	0	0	0	0	1	1	1	0	1	0	0	0	1	0	1	1	1	1	0	0	0	1	1	0	0	1	0	0	0	2	0	0	0	4	0	2	0	0	0	1	2	25	158283
Entomoplasmataceae	0	1	2	1	3	2	0	0	1	0	0	0	1	1	2	0	0	2	3	0	0	0	0	0	0	0	0	0	0	0	0	1	0	0	0	0	0	1	0	0	0	0	0	1	0	1	2	25	0
Halobacteroidaceae	0	0	0	0	2	1	1	0	0	0	1	0	0	1	2	1	1	3	0	0	1	0	1	0	0	0	1	1	0	0	0	0	0	0	0	0	0	0	0	2	0	0	0	0	1	3	2	25	0
Hapalosiphonaceae	2	4	0	2	0	0	0	0	1	0	4	2	0	0	0	0	0	0	0	0	0	0	3	1	0	0	0	0	0	0	0	0	0	0	3	0	0	0	0	0	0	0	0	0	2	0	0	24	316565
Thermoactinomycetaceae	1	0	0	1	1	0	0	0	0	0	2	2	2	0	2	0	0	1	1	2	0	1	3	1	0	0	0	0	0	0	0	0	0	0	0	1	0	0	0	2	0	0	0	0	0	0	1	24	158283
Ktedonobacteraceae	1	0	0	0	1	0	0	0	1	0	0	0	0	0	1	2	3	0	0	0	1	0	5	0	2	0	0	0	1	1	1	1	0	0	0	0	0	0	0	0	0	0	0	0	2	0	0	23	158283
Beijerinckiaceae	0	0	0	1	0	0	0	0	1	0	0	1	2	1	0	0	0	1	0	1	0	1	2	2	1	0	0	1	0	0	1	0	1	0	0	1	0	0	1	0	0	1	0	0	0	1	1	22	0
Blattabacteriaceae	0	0	0	0	0	0	0	1	0	0	1	0	2	2	1	1	0	0	0	1	1	1	1	0	1	0	0	0	0	0	0	0	0	0	0	0	1	0	0	0	0	2	0	0	0	1	5	22	0
Kiritimatiellaceae	0	0	0	0	0	1	0	0	0	0	0	1	6	10	0	0	0	0	0	0	0	0	1	0	0	0	1	0	0	0	0	0	0	0	0	0	0	0	0	0	0	0	0	0	2	0	0	22	0
Spiroplasmataceae	2	0	2	0	0	0	0	0	0	1	1	0	1	0	1	0	1	2	1	0	0	0	1	0	0	0	0	0	0	0	0	0	1	1	0	1	1	0	1	1	0	0	0	0	1	0	2	22	316565
Symbiobacteriaceae	0	1	0	1	0	0	0	1	0	0	3	3	0	0	0	0	1	0	2	0	0	0	1	0	0	0	0	0	0	0	0	1	3	0	0	1	0	0	1	0	0	0	1	1	0	1	0	22	0
Cellulomonadaceae	0	0	0	0	0	0	0	1	2	1	0	0	2	3	2	0	0	0	0	0	0	2	0	0	0	0	0	2	0	0	0	0	0	0	0	1	0	0	0	0	0	0	1	1	0	1	2	21	0
Salinivirgaceae	0	0	0	1	0	1	0	1	0	0	2	0	0	4	1	0	0	0	0	0	0	0	0	0	0	0	1	0	0	0	1	0	3	0	0	2	0	0	1	0	0	0	3	0	0	0	0	21	0
Persicobacteraceae	0	1	0	0	0	1	0	0	0	0	1	1	0	0	1	0	2	2	1	0	0	2	1	0	0	0	0	0	0	0	1	0	0	0	0	1	0	1	0	1	1	0	1	0	1	0	0	20	0
Thermodesulfobacteriaceae	1	1	0	0	1	0	1	0	0	0	0	0	0	2	1	0	0	0	3	0	3	0	0	1	0	0	0	1	0	0	0	0	0	0	0	0	1	1	0	0	0	0	0	0	0	0	3	20	158283
Xenococcaceae	1	0	0	0	0	0	0	1	0	0	0	0	0	1	0	0	0	0	2	0	3	1	0	4	0	0	1	0	0	0	0	0	0	0	0	1	0	1	0	1	0	0	0	2	1	0	0	20	158283
Acidaminococcaceae	1	0	0	0	0	0	1	0	0	0	0	0	0	0	2	0	0	0	0	0	0	0	0	0	0	3	0	0	0	2	0	2	1	0	1	2	0	0	0	0	0	0	0	3	0	1	0	19	158283
Criblamydiaceae	0	0	0	0	0	2	0	0	1	0	0	0	1	3	0	0	0	0	0	0	0	2	1	0	0	0	0	0	0	1	0	0	1	1	0	0	1	0	1	0	1	0	0	1	0	0	2	19	0
Dysgonamonadaceae	0	0	0	0	0	1	0	2	0	1	2	0	0	0	4	0	0	0	0	0	0	1	0	1	0	0	0	0	0	1	0	0	0	0	1	0	0	0	0	3	0	2	0	0	0	0	0	19	0
Kangiellaceae	0	1	0	1	0	0	1	0	0	0	0	1	0	0	1	0	3	0	0	0	0	1	0	0	0	0	0	0	0	0	0	0	1	0	1	1	0	0	2	0	0	2	0	1	1	1	0	19	0
Waddliaceae	0	0	0	0	0	0	0	0	1	1	0	2	0	0	1	2	0	0	3	1	0	0	0	0	1	0	0	0	0	0	0	1	0	0	0	1	0	0	0	0	0	0	0	3	0	0	1	18	0
Catalimonadaceae	0	0	0	0	0	0	0	0	0	0	1	0	1	2	0	0	0	0	0	0	0	5	0	0	0	0	1	0	0	0	5	0	0	0	1	0	0	0	0	0	0	0	0	0	1	0	0	17	0
Dermocarpellaceae	2	1	0	0	0	0	0	1	0	0	0	0	0	0	1	0	1	0	2	1	1	1	1	0	2	0	0	0	0	0	0	0	0	0	0	0	0	2	1	0	0	0	0	0	0	0	0	17	316565
Elsteraceae	1	0	0	1	0	0	0	0	0	0	0	0	0	0	0	0	0	1	3	1	0	0	0	0	0	0	0	2	0	0	0	0	0	0	2	0	0	0	1	0	0	1	0	1	2	1	0	17	158283
Gallionellaceae	0	0	0	0	1	0	0	0	2	0	0	0	1	0	1	0	0	0	1	0	0	0	1	1	1	0	2	0	0	0	0	0	0	0	0	0	0	0	0	0	0	2	0	0	0	0	4	17	0
Glycomycetaceae	0	0	0	0	0	0	0	2	1	0	1	0	0	0	0	0	2	1	0	0	1	1	0	0	0	1	0	0	2	0	0	0	0	0	0	0	0	0	4	0	0	0	0	0	0	1	0	17	0
Competibacteraceae	1	0	0	0	0	0	0	0	0	0	0	0	0	0	0	0	0	0	0	0	2	0	0	2	2	0	0	1	0	0	0	0	0	0	0	0	1	1	1	0	2	0	0	1	2	0	0	16	158283
Deferribacteraceae	2	0	0	2	0	0	0	0	0	0	0	0	0	0	0	0	1	0	0	0	0	1	2	0	1	0	0	0	0	0	0	1	0	2	0	0	0	0	0	0	0	1	0	0	0	0	3	16	316565
Isosphaeraceae	0	2	0	0	0	0	0	0	0	1	1	0	0	0	0	0	1	1	1	1	0	1	1	0	0	0	0	0	0	0	0	0	0	0	0	0	0	2	0	0	1	1	0	0	0	0	2	16	0
Myxococcaceae	1	0	0	0	0	0	0	0	0	0	0	0	1	0	1	0	0	0	1	0	0	1	0	1	2	0	1	0	0	0	0	1	0	2	0	0	2	0	0	0	0	0	0	0	2	0	0	16	158283
Thermonemataceae	1	2	0	0	0	1	0	2	0	0	0	0	0	0	1	0	0	1	0	2	1	2	0	0	1	0	1	0	0	0	0	0	0	0	0	0	0	0	0	0	0	1	0	0	0	0	0	16	158283
Archangiaceae	0	1	0	0	0	0	1	0	0	0	0	0	0	0	0	0	0	0	0	0	2	0	0	0	0	0	0	1	0	0	0	1	0	0	0	2	0	0	0	3	0	0	1	0	2	0	0	14	0
Clostridiales Family XII. Incertae Sedis	1	0	1	1	0	0	1	1	0	0	1	0	0	0	0	1	0	0	0	1	0	0	1	0	0	1	0	0	0	2	0	0	0	0	0	0	0	0	0	0	1	0	0	1	0	0	0	14	158283
Clostridiales Family XVII. Incertae Sedis	0	0	0	0	0	0	0	0	2	0	1	2	0	0	0	0	0	0	0	0	0	0	1	0	0	1	2	1	0	0	0	2	0	0	0	0	0	0	0	0	2	0	0	0	0	0	0	14	0
Dehalococcoidaceae	0	0	0	0	0	1	0	0	0	0	1	0	0	0	0	0	1	0	0	1	0	1	0	0	0	1	0	1	0	0	0	0	0	0	1	0	0	1	1	0	0	2	0	2	0	0	0	14	0
Vulgatibacteraceae	1	0	0	1	2	0	0	0	0	1	0	0	1	0	0	1	0	0	0	1	0	1	0	1	0	0	1	0	2	0	0	0	0	1	0	0	0	0	0	0	0	0	0	0	0	0	0	14	158283
Zoogloeaceae	2	0	0	0	0	0	0	0	0	0	0	1	0	2	0	1	0	0	0	1	0	0	0	0	0	0	0	1	1	0	1	0	0	0	0	0	2	0	0	0	2	0	0	0	0	0	0	14	316565
Dermacoccaceae	1	0	0	0	0	1	1	1	0	1	0	0	0	1	0	0	3	0	0	2	0	0	0	0	0	0	0	0	0	0	0	0	0	0	0	0	0	0	0	0	0	0	0	0	0	0	2	13	158283
Desulfohalobiaceae	0	0	0	0	0	2	0	0	0	0	0	0	0	0	1	0	0	0	0	1	0	0	0	0	1	0	0	0	0	0	0	0	0	0	0	0	0	0	3	0	2	0	1	0	0	2	0	13	0
Halobacteriaceae	0	0	0	0	0	0	1	0	0	0	0	0	0	0	0	0	0	0	0	0	0	0	0	0	0	0	4	3	2	0	3	0	0	0	0	0	0	0	0	0	0	0	0	0	0	0	0	13	0
Herpetosiphonaceae	0	0	0	0	0	0	0	0	0	1	0	1	0	0	0	0	1	0	0	0	0	0	0	1	0	3	2	0	0	0	0	0	0	2	0	0	0	0	1	1	0	0	0	0	0	0	0	13	0
Borreliaceae	0	0	1	0	0	0	0	2	0	0	0	0	2	1	2	0	0	0	0	1	0	0	0	0	0	0	0	1	0	0	0	0	0	0	0	0	0	0	0	1	0	0	0	0	0	1	0	12	0
Desulfurobacteriaceae	0	0	0	0	0	0	0	0	0	0	1	0	0	0	0	0	1	0	0	1	1	2	0	0	0	0	1	1	0	0	0	1	0	1	0	0	0	0	0	1	0	0	0	0	0	1	0	12	0
Ferrovaceae	0	0	0	0	1	0	0	0	0	0	0	0	0	0	0	0	1	0	1	0	1	0	0	2	4	0	0	0	0	0	0	1	0	1	0	0	0	0	0	0	0	0	0	0	0	0	0	12	0
Gordoniaceae	4	0	0	0	2	0	0	0	0	0	0	0	0	0	0	0	0	0	0	0	0	1	0	0	0	0	0	0	0	0	0	0	0	0	0	1	0	1	0	0	3	0	0	0	0	0	0	12	633130
Gemmataceae	0	0	0	0	0	1	0	3	0	2	0	0	0	0	1	0	0	0	0	1	0	0	1	0	0	0	1	0	0	0	0	0	0	0	0	0	1	0	0	0	0	0	0	0	0	0	0	11	0
Immundisolibacteraceae	0	0	2	0	0	0	0	0	0	0	1	0	0	0	0	0	2	2	0	0	0	0	0	0	0	0	0	0	1	1	0	0	0	1	0	0	0	0	0	0	0	0	1	0	0	0	0	11	0
Thermodesulfobiaceae	0	0	0	0	0	1	0	0	1	1	0	1	0	0	0	0	0	0	0	1	2	0	0	0	0	1	0	0	0	0	0	1	0	0	0	0	0	0	0	0	0	1	0	0	1	0	0	11	0
Tolypothrichaceae	0	0	0	0	0	0	0	0	0	0	0	0	0	0	0	0	2	1	0	0	0	0	0	0	0	3	1	0	0	0	0	0	0	0	0	0	0	1	0	2	1	0	0	0	0	0	0	11	0
Candidatus Desulfofervidaceae	0	0	0	0	0	0	0	0	1	0	1	0	0	0	1	1	0	0	0	0	1	1	0	0	0	0	0	1	0	0	0	0	0	0	3	0	0	0	0	0	0	0	0	0	0	0	0	10	0
Desulfurellaceae	0	0	0	0	0	0	0	0	0	1	0	0	0	0	0	1	1	0	0	1	0	0	0	0	0	0	0	0	0	0	0	1	0	0	2	0	0	0	0	1	0	0	0	0	0	1	1	10	0
Fibrobacteraceae	0	1	0	0	1	2	0	0	0	0	0	0	0	0	0	0	0	0	0	0	0	0	1	0	0	0	0	0	0	0	0	0	0	0	0	0	0	0	0	0	0	0	0	2	2	1	0	10	0
Wenzhouxiangellaceae	0	0	0	0	0	0	1	1	1	1	0	0	0	0	0	0	1	0	0	0	0	1	0	0	0	0	1	0	0	0	0	0	0	0	1	1	0	0	0	0	0	0	0	0	0	0	1	10	0
Actinopolysporaceae	0	0	2	0	0	0	1	0	0	1	0	0	0	0	1	0	1	0	0	0	0	1	0	0	0	0	0	0	0	0	0	0	0	0	0	1	0	0	0	0	0	0	0	0	0	1	0	9	0
Desulfomicrobiaceae	0	0	0	1	0	0	0	0	0	0	0	0	0	0	1	1	1	0	0	0	1	0	0	0	0	0	1	1	0	0	0	0	0	0	0	0	0	0	0	1	1	0	0	0	0	0	0	9	0
Sterolibacteriaceae	0	0	0	0	0	0	0	0	0	1	0	0	0	0	0	0	0	0	0	0	0	0	0	0	0	0	0	0	0	1	0	0	1	4	0	0	0	0	0	0	0	0	1	0	0	0	1	9	0
Succinivibrionaceae	0	0	0	0	0	1	0	0	0	0	0	1	0	0	1	0	1	0	1	1	0	0	1	0	0	0	0	0	0	0	0	0	1	0	1	0	0	0	0	0	0	0	0	0	0	0	0	9	0
Thermomicrobiaceae	0	0	1	0	0	0	0	0	1	1	0	0	0	0	0	0	0	0	0	2	0	0	0	0	2	0	0	0	0	0	0	0	0	0	0	0	0	0	0	0	0	0	0	2	0	0	0	9	0
Crenotrichaceae	0	0	0	0	0	0	0	0	0	0	0	0	0	0	0	0	0	0	0	0	0	0	0	0	1	0	2	0	0	0	0	0	0	0	0	1	0	1	0	1	0	0	0	1	0	1	0	8	0
Cyanobacteriaceae	0	0	0	0	0	0	0	0	0	0	0	0	0	0	0	4	1	0	0	0	0	0	0	2	0	0	0	0	0	0	0	0	0	0	0	0	0	0	0	0	0	0	0	0	0	0	1	8	0
Geodermatophilaceae	1	1	0	2	0	0	0	0	0	0	0	0	0	0	0	0	1	0	0	0	0	0	0	0	0	0	0	1	0	0	0	0	0	0	1	0	1	0	0	0	0	0	0	0	0	0	0	8	158283
Nakamurellaceae	0	0	0	0	0	0	0	0	0	0	0	0	0	1	0	0	0	0	0	0	1	1	0	0	0	0	0	0	0	0	0	0	0	0	4	0	0	1	0	0	0	0	0	0	0	0	0	8	0
Synergistaceae	1	0	0	0	0	0	0	0	0	0	0	0	0	0	0	0	0	0	2	0	0	1	0	1	0	0	0	0	0	0	0	0	0	0	0	0	1	1	0	1	0	0	0	0	0	0	0	8	158283
Chelatococcaceae	0	0	0	0	0	0	0	0	0	0	0	0	1	0	0	0	0	0	1	1	0	0	0	1	0	1	0	0	0	0	0	0	0	0	0	0	0	0	0	0	0	0	1	0	0	0	1	7	0
Chroococcidiopsidaceae	0	0	0	0	1	0	0	0	0	0	0	0	0	0	0	0	0	0	0	0	1	0	1	0	0	2	0	1	0	0	0	0	0	0	0	0	0	0	0	0	0	0	0	0	0	0	1	7	0
Muribaculaceae	0	0	0	0	0	0	0	0	1	2	0	0	0	0	0	0	0	0	0	0	0	0	0	0	0	1	0	1	0	0	0	0	0	0	0	0	0	0	0	0	2	0	0	0	0	0	0	7	0
Oscillochloridaceae	0	0	0	0	1	0	0	0	0	0	1	0	0	0	1	0	0	0	0	0	0	1	1	1	0	0	0	0	1	0	0	0	0	0	0	0	0	0	0	0	0	0	0	0	0	0	0	7	0
Streptosporangiaceae	0	0	0	0	1	1	1	0	0	0	1	1	0	0	0	0	0	0	0	0	0	1	0	0	0	1	0	0	0	0	0	0	0	0	0	0	0	0	0	0	0	0	0	0	0	0	0	7	0
Thermithiobacillaceae	0	0	0	0	0	0	0	0	0	0	0	0	0	0	1	0	0	0	0	1	0	0	0	1	0	1	0	0	0	0	0	0	0	0	0	0	0	0	0	0	0	0	0	1	0	0	2	7	0
Brachyspiraceae	0	0	0	1	0	0	0	0	0	0	0	0	0	2	0	0	0	0	0	0	0	1	0	0	0	0	0	1	0	0	0	1	0	0	0	0	0	0	0	0	0	0	0	0	0	0	0	6	0
Caldicoprobacteraceae	0	0	0	0	0	0	0	0	0	0	1	0	0	0	0	0	0	0	0	0	0	1	0	0	1	0	0	0	0	0	0	0	0	0	0	0	0	3	0	0	0	0	0	0	0	0	0	6	0
Fervidobacteriaceae	0	0	0	0	0	0	0	0	0	0	0	1	0	0	0	0	0	0	0	1	0	0	0	0	0	1	0	0	0	0	0	0	1	0	0	0	0	1	0	0	0	0	0	1	0	0	0	6	0
Listeriaceae	1	0	0	0	0	0	0	0	0	0	0	0	0	0	0	0	0	0	0	1	1	0	0	0	0	0	1	0	0	0	0	0	0	0	0	0	0	0	0	2	0	0	0	0	0	0	0	6	158283
Methylothermaceae	0	0	0	0	0	0	1	0	0	0	0	0	0	0	0	0	0	0	0	0	0	0	0	0	0	0	0	0	0	0	0	0	0	0	0	0	1	0	0	0	0	0	0	2	1	0	1	6	0
Spirulinaceae	0	0	0	0	0	0	0	0	0	0	0	1	0	0	1	0	0	0	0	0	0	0	0	0	1	0	0	0	0	0	0	0	0	0	0	0	1	0	0	0	0	0	1	0	0	0	1	6	0
Acidiferrobacteraceae	0	0	0	0	1	0	0	0	1	0	0	0	0	0	0	0	0	0	0	0	0	0	0	0	0	1	0	0	0	0	0	0	0	0	0	0	0	0	0	0	2	0	0	0	0	0	0	5	0
Chamaesiphonaceae	0	0	0	0	0	1	0	0	0	0	0	1	0	0	0	0	0	0	0	0	0	0	0	0	0	0	1	0	0	0	0	0	0	0	0	0	0	0	0	0	1	0	0	0	0	1	0	5	0
Desulfarculaceae	0	1	0	0	0	0	1	0	0	0	0	0	0	0	0	0	0	0	0	0	0	0	0	0	0	0	1	0	0	0	1	0	0	0	0	0	0	0	0	0	0	0	0	0	0	1	0	5	0
Gomontiellaceae	0	0	0	0	0	0	0	1	0	0	0	0	0	0	0	0	0	1	0	0	0	2	0	0	0	0	0	0	0	0	0	0	1	0	0	0	0	0	0	0	0	0	0	0	0	0	0	5	0
Lentisphaeraceae	0	0	0	0	0	0	0	0	0	0	0	0	0	0	1	0	0	0	0	0	0	0	0	0	0	1	0	2	0	0	0	0	0	0	0	0	0	0	1	0	0	0	0	0	0	0	0	5	0
Nautiliaceae	0	0	0	0	0	0	0	0	0	0	1	0	0	1	0	0	0	0	0	0	0	0	0	1	0	0	0	0	0	0	0	0	0	1	0	0	0	0	1	0	0	0	0	0	0	0	0	5	0
Caldilineaceae	0	0	0	0	0	0	0	0	1	0	0	0	0	1	1	0	0	0	0	0	0	0	0	0	0	0	0	0	1	0	0	0	0	0	0	0	0	0	0	0	0	0	0	0	0	0	0	4	0
Endomicrobiaceae	0	0	0	0	0	0	0	0	1	0	0	0	1	0	0	0	0	0	0	0	0	0	0	0	0	1	0	0	0	0	0	0	0	0	0	0	0	0	0	0	0	0	0	0	0	0	1	4	0
Intrasporangiaceae	0	0	0	0	0	0	0	0	0	0	0	0	0	0	0	0	0	0	0	0	0	0	0	0	0	1	0	0	0	0	0	0	0	0	0	0	0	0	0	0	3	0	0	0	0	0	0	4	0
Kosmotogaceae	1	0	0	1	0	0	0	0	0	0	0	0	0	0	0	0	0	0	0	0	0	0	0	0	0	0	0	0	1	1	0	0	0	0	0	0	0	0	0	0	0	0	0	0	0	0	0	4	158283
Kryptoniaceae	0	0	0	0	0	0	0	0	0	0	0	0	0	0	1	0	0	0	0	0	0	0	0	0	0	1	0	0	0	0	0	0	0	0	0	1	0	0	0	0	0	0	0	1	0	0	0	4	0
Orbaceae	0	0	1	0	0	0	0	0	0	0	0	0	0	0	0	0	0	0	0	0	0	1	0	0	0	0	0	0	0	0	0	0	0	0	0	1	0	0	0	0	0	0	0	0	0	0	1	4	0
Rhodocyclaceae	0	0	0	0	0	0	0	0	0	0	0	0	0	0	0	0	0	0	0	0	1	0	0	0	0	0	0	0	0	0	1	0	1	0	0	1	0	0	0	0	0	0	0	0	0	0	0	4	0
Sutterellaceae	0	0	0	0	0	0	0	0	0	0	0	0	0	0	0	0	0	0	0	0	0	1	0	0	0	2	0	0	0	0	0	0	0	0	0	0	0	0	0	0	0	0	0	1	0	0	0	4	0
Syntrophorhabdaceae	0	0	0	0	0	0	0	0	0	0	0	0	0	0	0	0	0	0	1	0	1	0	1	0	0	0	0	0	0	0	0	0	0	0	0	0	0	0	0	0	0	0	0	0	1	0	0	4	0
Thermoflexaceae	0	0	0	0	0	0	0	0	0	0	0	0	0	1	0	0	0	0	0	0	1	0	1	0	0	0	0	0	0	0	0	0	0	0	0	0	0	0	1	0	0	0	0	0	0	0	0	4	0
Tsukamurellaceae	0	1	0	0	0	0	0	0	1	0	0	0	0	1	0	0	0	0	0	0	0	0	1	0	0	0	0	0	0	0	0	0	0	0	0	0	0	0	0	0	0	0	0	0	0	0	0	4	0
Actinospicaceae	1	0	0	0	0	0	1	0	0	0	0	0	0	0	0	0	0	0	0	0	0	0	0	0	0	0	0	0	0	0	0	0	1	0	0	0	0	0	0	0	0	0	0	0	0	0	0	3	158283
Bacillales Family X. Incertae Sedis	0	0	0	0	0	0	0	1	0	0	0	0	0	0	1	0	0	0	0	0	0	0	0	0	0	0	0	0	0	0	0	0	0	0	0	0	0	0	0	0	0	0	0	0	0	0	1	3	0
Bryobacteraceae	0	0	0	0	0	0	0	0	0	0	1	0	1	1	0	0	0	0	0	0	0	0	0	0	0	0	0	0	0	0	0	0	0	0	0	0	0	0	0	0	0	0	0	0	0	0	0	3	0
Chthonomonadaceae	0	0	0	0	0	0	0	0	0	0	0	0	0	0	0	0	0	0	0	0	0	0	0	1	0	2	0	0	0	0	0	0	0	0	0	0	0	0	0	0	0	0	0	0	0	0	0	3	0
Conexibacteraceae	0	0	0	0	0	0	0	0	0	0	0	0	0	0	0	0	0	0	0	0	0	0	0	0	0	0	0	0	0	0	0	0	0	0	0	0	0	0	0	0	0	0	0	0	1	0	2	3	0
Gottschalkiaceae	0	0	0	0	0	0	0	0	0	0	0	0	0	0	0	1	0	0	0	0	0	1	0	0	0	0	0	0	0	0	0	0	0	0	0	1	0	0	0	0	0	0	0	0	0	0	0	3	0
Halorubraceae	0	0	0	0	0	0	0	0	0	0	0	0	0	0	0	0	0	0	0	0	0	0	0	0	0	1	0	0	0	0	2	0	0	0	0	0	0	0	0	0	0	0	0	0	0	0	0	3	0
Merismopediaceae	0	0	0	0	0	0	0	0	0	0	0	0	0	0	0	1	0	0	0	0	1	0	0	0	0	0	0	0	0	0	0	0	0	0	0	0	0	0	0	0	0	0	0	0	0	1	0	3	0
Mesoaciditogaceae	0	0	0	0	0	0	0	0	0	0	0	0	0	0	0	0	0	2	0	0	0	1	0	0	0	0	0	0	0	0	0	0	0	0	0	0	0	0	0	0	0	0	0	0	0	0	0	3	0
Microcystaceae	0	0	0	0	0	0	0	0	0	0	0	0	0	0	0	0	1	0	0	0	0	0	0	0	0	0	0	0	0	0	0	0	0	0	0	0	1	0	0	0	0	0	0	0	0	1	0	3	0
Myoviridae	0	0	0	0	0	0	0	0	0	0	0	0	0	0	0	0	0	0	1	0	0	0	0	0	0	0	0	0	0	0	0	0	0	0	0	0	1	1	0	0	0	0	0	0	0	0	0	3	0
Notoacmeibacteraceae	0	0	0	0	0	0	0	0	2	0	0	0	0	0	0	0	0	0	0	0	0	0	0	0	0	0	1	0	0	0	0	0	0	0	0	0	0	0	0	0	0	0	0	0	0	0	0	3	0
Segniliparaceae	0	0	0	0	0	0	0	0	0	0	0	0	0	0	0	0	0	0	0	0	1	0	0	0	0	0	0	0	0	0	0	0	0	0	0	1	0	0	0	0	0	0	0	0	0	0	1	3	0
Simkaniaceae	0	0	0	0	0	0	1	0	0	0	0	0	0	1	0	0	0	0	0	0	0	0	0	0	0	1	0	0	0	0	0	0	0	0	0	0	0	0	0	0	0	0	0	0	0	0	0	3	0
Ardenticatenaceae	0	0	0	0	0	0	0	0	0	0	0	0	0	0	0	0	0	0	0	0	0	0	1	1	0	0	0	0	0	0	0	0	0	0	0	0	0	0	0	0	0	0	0	0	0	0	0	2	0
Desertifilaceae	0	0	0	0	0	0	0	0	0	0	0	0	0	0	0	0	0	0	0	0	0	0	1	0	0	0	0	0	0	0	0	0	0	0	0	0	0	0	0	0	0	0	0	0	1	0	0	2	0
Desulfonatronaceae	0	0	0	0	0	0	0	0	0	0	0	0	0	0	0	0	2	0	0	0	0	0	0	0	0	0	0	0	0	0	0	0	0	0	0	0	0	0	0	0	0	0	0	0	0	0	0	2	0
Entotheonellaceae	0	0	0	0	0	0	0	0	0	0	0	0	0	0	1	0	0	0	0	0	0	0	0	0	0	0	0	0	0	0	0	0	0	0	1	0	0	0	0	0	0	0	0	0	0	0	0	2	0
Hydrogenophilaceae	0	0	0	0	0	0	0	0	0	0	0	0	0	0	0	0	0	0	0	0	0	0	0	0	1	0	0	0	0	0	0	0	0	0	0	0	0	0	0	0	0	0	0	1	0	0	0	2	0
Microscillaceae	0	0	0	0	0	0	0	0	0	0	0	0	0	0	0	0	0	0	0	0	0	0	0	0	0	0	0	0	0	1	0	0	0	0	0	0	0	0	0	0	0	0	0	1	0	0	0	2	0
Patulibacteraceae	0	0	0	0	0	0	0	0	0	0	0	0	0	0	0	0	2	0	0	0	0	0	0	0	0	0	0	0	0	0	0	0	0	0	0	0	0	0	0	0	0	0	0	0	0	0	0	2	0
Thiobacillaceae	0	0	0	0	1	0	0	0	0	0	0	0	0	0	0	0	0	0	0	0	0	0	0	0	0	0	0	0	0	0	0	0	0	0	0	0	0	0	0	0	0	0	0	0	1	0	0	2	0
Trueperaceae	0	0	0	1	1	0	0	0	0	0	0	0	0	0	0	0	0	0	0	0	0	0	0	0	0	0	0	0	0	0	0	0	0	0	0	0	0	0	0	0	0	0	0	0	0	0	0	2	0
Budviciaceae	0	0	0	0	0	0	0	0	0	0	0	0	0	1	0	0	0	0	0	0	0	0	0	0	0	0	0	0	0	0	0	0	0	0	0	0	0	0	0	0	0	0	0	0	0	0	0	1	0
Caldisericaceae	0	0	0	0	0	0	0	0	0	1	0	0	0	0	0	0	0	0	0	0	0	0	0	0	0	0	0	0	0	0	0	0	0	0	0	0	0	0	0	0	0	0	0	0	0	0	0	1	0
Clostridiales Family XVI. Incertae Sedis	0	0	0	0	0	0	0	0	0	0	0	0	0	0	0	0	0	0	0	0	0	0	0	0	0	0	0	0	0	0	0	0	0	0	0	0	0	0	0	0	0	0	0	0	1	0	0	1	0
Haloferacaceae	0	0	0	0	0	0	0	0	0	0	0	0	0	0	0	0	0	0	0	0	0	0	0	1	0	0	0	0	0	0	0	0	0	0	0	0	0	0	0	0	0	0	0	0	0	0	0	1	0
Haloplasmataceae	0	0	0	0	0	0	0	0	0	0	0	0	0	0	0	0	0	0	0	0	0	0	0	0	0	0	0	0	0	0	0	0	0	0	0	0	0	1	0	0	0	0	0	0	0	0	0	1	0
Heliobacteriaceae	0	0	0	0	0	0	0	0	0	0	0	0	0	0	0	0	0	0	0	0	0	0	0	0	0	0	0	0	0	0	0	0	0	0	1	0	0	0	0	0	0	0	0	0	0	0	0	1	0
Ignavibacteriaceae	0	0	0	0	0	0	0	0	0	0	0	0	0	0	0	0	0	0	0	0	0	0	0	0	0	0	1	0	0	0	0	0	0	0	0	0	0	0	0	0	0	0	0	0	0	0	0	1	0
Jiangellaceae	0	0	0	0	0	0	0	0	0	0	0	0	0	0	0	0	0	0	0	0	0	0	0	0	0	0	0	0	0	0	0	0	0	0	0	0	0	0	0	0	0	1	0	0	0	0	0	1	0
Methylacidiphilaceae	0	0	0	0	0	0	0	0	0	0	0	0	0	1	0	0	0	0	0	0	0	0	0	0	0	0	0	0	0	0	0	0	0	0	0	0	0	0	0	0	0	0	0	0	0	0	0	1	0
Roseiflexaceae	0	0	0	0	0	0	0	0	0	0	0	0	0	0	0	0	0	0	0	0	0	0	0	0	0	0	0	0	0	0	0	0	1	0	0	0	0	0	0	0	0	0	0	0	0	0	0	1	0
Sanguibacteraceae	0	0	0	0	0	0	0	0	0	0	0	0	0	0	0	0	0	0	0	0	0	0	0	0	0	0	0	0	0	0	0	0	0	0	0	0	0	0	0	0	0	0	0	0	0	1	0	1	0
Thermoanaerobacterales Family IV. Incertae Sedis	0	0	0	0	0	0	0	0	0	0	0	0	0	0	0	0	0	0	1	0	0	0	0	0	0	0	0	0	0	0	0	0	0	0	0	0	0	0	0	0	0	0	0	0	0	0	0	1	0
Thermoleophilaceae	0	0	0	0	0	1	0	0	0	0	0	0	0	0	0	0	0	0	0	0	0	0	0	0	0	0	0	0	0	0	0	0	0	0	0	0	0	0	0	0	0	0	0	0	0	0	0	1	0
Ventosimonadaceae	0	0	1	0	0	0	0	0	0	0	0	0	0	0	0	0	0	0	0	0	0	0	0	0	0	0	0	0	0	0	0	0	0	0	0	0	0	0	0	0	0	0	0	0	0	0	0	1	0
Acidilobaceae	0	0	0	0	0	0	0	0	0	0	0	0	0	0	0	0	0	0	0	0	0	0	0	0	0	0	0	0	0	0	0	0	0	0	0	0	0	0	0	0	0	0	0	0	0	0	0	0	0
Acidothermaceae	0	0	0	0	0	0	0	0	0	0	0	0	0	0	0	0	0	0	0	0	0	0	0	0	0	0	0	0	0	0	0	0	0	0	0	0	0	0	0	0	0	0	0	0	0	0	0	0	0
Adenoviridae	0	0	0	0	0	0	0	0	0	0	0	0	0	0	0	0	0	0	0	0	0	0	0	0	0	0	0	0	0	0	0	0	0	0	0	0	0	0	0	0	0	0	0	0	0	0	0	0	0
Alloherpesviridae	0	0	0	0	0	0	0	0	0	0	0	0	0	0	0	0	0	0	0	0	0	0	0	0	0	0	0	0	0	0	0	0	0	0	0	0	0	0	0	0	0	0	0	0	0	0	0	0	0
Archaeoglobaceae	0	0	0	0	0	0	0	0	0	0	0	0	0	0	0	0	0	0	0	0	0	0	0	0	0	0	0	0	0	0	0	0	0	0	0	0	0	0	0	0	0	0	0	0	0	0	0	0	0
Ascoviridae	0	0	0	0	0	0	0	0	0	0	0	0	0	0	0	0	0	0	0	0	0	0	0	0	0	0	0	0	0	0	0	0	0	0	0	0	0	0	0	0	0	0	0	0	0	0	0	0	0
Asfarviridae	0	0	0	0	0	0	0	0	0	0	0	0	0	0	0	0	0	0	0	0	0	0	0	0	0	0	0	0	0	0	0	0	0	0	0	0	0	0	0	0	0	0	0	0	0	0	0	0	0
Azonexaceae	0	0	0	0	0	0	0	0	0	0	0	0	0	0	0	0	0	0	0	0	0	0	0	0	0	0	0	0	0	0	0	0	0	0	0	0	0	0	0	0	0	0	0	0	0	0	0	0	0
Baculoviridae	0	0	0	0	0	0	0	0	0	0	0	0	0	0	0	0	0	0	0	0	0	0	0	0	0	0	0	0	0	0	0	0	0	0	0	0	0	0	0	0	0	0	0	0	0	0	0	0	0
Beutenbergiaceae	0	0	0	0	0	0	0	0	0	0	0	0	0	0	0	0	0	0	0	0	0	0	0	0	0	0	0	0	0	0	0	0	0	0	0	0	0	0	0	0	0	0	0	0	0	0	0	0	0
Bicaudaviridae	0	0	0	0	0	0	0	0	0	0	0	0	0	0	0	0	0	0	0	0	0	0	0	0	0	0	0	0	0	0	0	0	0	0	0	0	0	0	0	0	0	0	0	0	0	0	0	0	0
Brevinemataceae	0	0	0	0	0	0	0	0	0	0	0	0	0	0	0	0	0	0	0	0	0	0	0	0	0	0	0	0	0	0	0	0	0	0	0	0	0	0	0	0	0	0	0	0	0	0	0	0	0
Caldisphaeraceae	0	0	0	0	0	0	0	0	0	0	0	0	0	0	0	0	0	0	0	0	0	0	0	0	0	0	0	0	0	0	0	0	0	0	0	0	0	0	0	0	0	0	0	0	0	0	0	0	0
Candidatus Methanoperedenaceae	0	0	0	0	0	0	0	0	0	0	0	0	0	0	0	0	0	0	0	0	0	0	0	0	0	0	0	0	0	0	0	0	0	0	0	0	0	0	0	0	0	0	0	0	0	0	0	0	0
Caulimoviridae	0	0	0	0	0	0	0	0	0	0	0	0	0	0	0	0	0	0	0	0	0	0	0	0	0	0	0	0	0	0	0	0	0	0	0	0	0	0	0	0	0	0	0	0	0	0	0	0	0
Chloroflexaceae	0	0	0	0	0	0	0	0	0	0	0	0	0	0	0	0	0	0	0	0	0	0	0	0	0	0	0	0	0	0	0	0	0	0	0	0	0	0	0	0	0	0	0	0	0	0	0	0	0
Chlorogloeopsidaceae	0	0	0	0	0	0	0	0	0	0	0	0	0	0	0	0	0	0	0	0	0	0	0	0	0	0	0	0	0	0	0	0	0	0	0	0	0	0	0	0	0	0	0	0	0	0	0	0	0
Circoviridae	0	0	0	0	0	0	0	0	0	0	0	0	0	0	0	0	0	0	0	0	0	0	0	0	0	0	0	0	0	0	0	0	0	0	0	0	0	0	0	0	0	0	0	0	0	0	0	0	0
Closteroviridae	0	0	0	0	0	0	0	0	0	0	0	0	0	0	0	0	0	0	0	0	0	0	0	0	0	0	0	0	0	0	0	0	0	0	0	0	0	0	0	0	0	0	0	0	0	0	0	0	0
Corticoviridae	0	0	0	0	0	0	0	0	0	0	0	0	0	0	0	0	0	0	0	0	0	0	0	0	0	0	0	0	0	0	0	0	0	0	0	0	0	0	0	0	0	0	0	0	0	0	0	0	0
Cryptosporangiaceae	0	0	0	0	0	0	0	0	0	0	0	0	0	0	0	0	0	0	0	0	0	0	0	0	0	0	0	0	0	0	0	0	0	0	0	0	0	0	0	0	0	0	0	0	0	0	0	0	0
Cuniculiplasmataceae	0	0	0	0	0	0	0	0	0	0	0	0	0	0	0	0	0	0	0	0	0	0	0	0	0	0	0	0	0	0	0	0	0	0	0	0	0	0	0	0	0	0	0	0	0	0	0	0	0
Desulfurococcaceae	0	0	0	0	0	0	0	0	0	0	0	0	0	0	0	0	0	0	0	0	0	0	0	0	0	0	0	0	0	0	0	0	0	0	0	0	0	0	0	0	0	0	0	0	0	0	0	0	0
Dictyoglomaceae	0	0	0	0	0	0	0	0	0	0	0	0	0	0	0	0	0	0	0	0	0	0	0	0	0	0	0	0	0	0	0	0	0	0	0	0	0	0	0	0	0	0	0	0	0	0	0	0	0
Ferroplasmaceae	0	0	0	0	0	0	0	0	0	0	0	0	0	0	0	0	0	0	0	0	0	0	0	0	0	0	0	0	0	0	0	0	0	0	0	0	0	0	0	0	0	0	0	0	0	0	0	0	0
Fortieaceae	0	0	0	0	0	0	0	0	0	0	0	0	0	0	0	0	0	0	0	0	0	0	0	0	0	0	0	0	0	0	0	0	0	0	0	0	0	0	0	0	0	0	0	0	0	0	0	0	0
Haloarculaceae	0	0	0	0	0	0	0	0	0	0	0	0	0	0	0	0	0	0	0	0	0	0	0	0	0	0	0	0	0	0	0	0	0	0	0	0	0	0	0	0	0	0	0	0	0	0	0	0	0
Halococcaceae	0	0	0	0	0	0	0	0	0	0	0	0	0	0	0	0	0	0	0	0	0	0	0	0	0	0	0	0	0	0	0	0	0	0	0	0	0	0	0	0	0	0	0	0	0	0	0	0	0
Herpesviridae	0	0	0	0	0	0	0	0	0	0	0	0	0	0	0	0	0	0	0	0	0	0	0	0	0	0	0	0	0	0	0	0	0	0	0	0	0	0	0	0	0	0	0	0	0	0	0	0	0
Hydrococcaceae	0	0	0	0	0	0	0	0	0	0	0	0	0	0	0	0	0	0	0	0	0	0	0	0	0	0	0	0	0	0	0	0	0	0	0	0	0	0	0	0	0	0	0	0	0	0	0	0	0
Hytrosaviridae	0	0	0	0	0	0	0	0	0	0	0	0	0	0	0	0	0	0	0	0	0	0	0	0	0	0	0	0	0	0	0	0	0	0	0	0	0	0	0	0	0	0	0	0	0	0	0	0	0
Inoviridae	0	0	0	0	0	0	0	0	0	0	0	0	0	0	0	0	0	0	0	0	0	0	0	0	0	0	0	0	0	0	0	0	0	0	0	0	0	0	0	0	0	0	0	0	0	0	0	0	0
Iridoviridae	0	0	0	0	0	0	0	0	0	0	0	0	0	0	0	0	0	0	0	0	0	0	0	0	0	0	0	0	0	0	0	0	0	0	0	0	0	0	0	0	0	0	0	0	0	0	0	0	0
Jonesiaceae	0	0	0	0	0	0	0	0	0	0	0	0	0	0	0	0	0	0	0	0	0	0	0	0	0	0	0	0	0	0	0	0	0	0	0	0	0	0	0	0	0	0	0	0	0	0	0	0	0
Kineosporiaceae	0	0	0	0	0	0	0	0	0	0	0	0	0	0	0	0	0	0	0	0	0	0	0	0	0	0	0	0	0	0	0	0	0	0	0	0	0	0	0	0	0	0	0	0	0	0	0	0	0
Lavidaviridae	0	0	0	0	0	0	0	0	0	0	0	0	0	0	0	0	0	0	0	0	0	0	0	0	0	0	0	0	0	0	0	0	0	0	0	0	0	0	0	0	0	0	0	0	0	0	0	0	0
Limnochordaceae	0	0	0	0	0	0	0	0	0	0	0	0	0	0	0	0	0	0	0	0	0	0	0	0	0	0	0	0	0	0	0	0	0	0	0	0	0	0	0	0	0	0	0	0	0	0	0	0	0
Lipothrixviridae	0	0	0	0	0	0	0	0	0	0	0	0	0	0	0	0	0	0	0	0	0	0	0	0	0	0	0	0	0	0	0	0	0	0	0	0	0	0	0	0	0	0	0	0	0	0	0	0	0
Marseilleviridae	0	0	0	0	0	0	0	0	0	0	0	0	0	0	0	0	0	0	0	0	0	0	0	0	0	0	0	0	0	0	0	0	0	0	0	0	0	0	0	0	0	0	0	0	0	0	0	0	0
Methanobacteriaceae	0	0	0	0	0	0	0	0	0	0	0	0	0	0	0	0	0	0	0	0	0	0	0	0	0	0	0	0	0	0	0	0	0	0	0	0	0	0	0	0	0	0	0	0	0	0	0	0	0
Methanocaldococcaceae	0	0	0	0	0	0	0	0	0	0	0	0	0	0	0	0	0	0	0	0	0	0	0	0	0	0	0	0	0	0	0	0	0	0	0	0	0	0	0	0	0	0	0	0	0	0	0	0	0
Methanocellaceae	0	0	0	0	0	0	0	0	0	0	0	0	0	0	0	0	0	0	0	0	0	0	0	0	0	0	0	0	0	0	0	0	0	0	0	0	0	0	0	0	0	0	0	0	0	0	0	0	0
Methanococcaceae	0	0	0	0	0	0	0	0	0	0	0	0	0	0	0	0	0	0	0	0	0	0	0	0	0	0	0	0	0	0	0	0	0	0	0	0	0	0	0	0	0	0	0	0	0	0	0	0	0
Methanocorpusculaceae	0	0	0	0	0	0	0	0	0	0	0	0	0	0	0	0	0	0	0	0	0	0	0	0	0	0	0	0	0	0	0	0	0	0	0	0	0	0	0	0	0	0	0	0	0	0	0	0	0
Methanomassiliicoccaceae	0	0	0	0	0	0	0	0	0	0	0	0	0	0	0	0	0	0	0	0	0	0	0	0	0	0	0	0	0	0	0	0	0	0	0	0	0	0	0	0	0	0	0	0	0	0	0	0	0
Methanomicrobiaceae	0	0	0	0	0	0	0	0	0	0	0	0	0	0	0	0	0	0	0	0	0	0	0	0	0	0	0	0	0	0	0	0	0	0	0	0	0	0	0	0	0	0	0	0	0	0	0	0	0
Methanopyraceae	0	0	0	0	0	0	0	0	0	0	0	0	0	0	0	0	0	0	0	0	0	0	0	0	0	0	0	0	0	0	0	0	0	0	0	0	0	0	0	0	0	0	0	0	0	0	0	0	0
Methanoregulaceae	0	0	0	0	0	0	0	0	0	0	0	0	0	0	0	0	0	0	0	0	0	0	0	0	0	0	0	0	0	0	0	0	0	0	0	0	0	0	0	0	0	0	0	0	0	0	0	0	0
Methanosaetaceae	0	0	0	0	0	0	0	0	0	0	0	0	0	0	0	0	0	0	0	0	0	0	0	0	0	0	0	0	0	0	0	0	0	0	0	0	0	0	0	0	0	0	0	0	0	0	0	0	0
Methanosarcinaceae	0	0	0	0	0	0	0	0	0	0	0	0	0	0	0	0	0	0	0	0	0	0	0	0	0	0	0	0	0	0	0	0	0	0	0	0	0	0	0	0	0	0	0	0	0	0	0	0	0
Methanospirillaceae	0	0	0	0	0	0	0	0	0	0	0	0	0	0	0	0	0	0	0	0	0	0	0	0	0	0	0	0	0	0	0	0	0	0	0	0	0	0	0	0	0	0	0	0	0	0	0	0	0
Methanothermaceae	0	0	0	0	0	0	0	0	0	0	0	0	0	0	0	0	0	0	0	0	0	0	0	0	0	0	0	0	0	0	0	0	0	0	0	0	0	0	0	0	0	0	0	0	0	0	0	0	0
Methermicoccaceae	0	0	0	0	0	0	0	0	0	0	0	0	0	0	0	0	0	0	0	0	0	0	0	0	0	0	0	0	0	0	0	0	0	0	0	0	0	0	0	0	0	0	0	0	0	0	0	0	0
Microviridae	0	0	0	0	0	0	0	0	0	0	0	0	0	0	0	0	0	0	0	0	0	0	0	0	0	0	0	0	0	0	0	0	0	0	0	0	0	0	0	0	0	0	0	0	0	0	0	0	0
Mimiviridae	0	0	0	0	0	0	0	0	0	0	0	0	0	0	0	0	0	0	0	0	0	0	0	0	0	0	0	0	0	0	0	0	0	0	0	0	0	0	0	0	0	0	0	0	0	0	0	0	0
Natranaerobiaceae	0	0	0	0	0	0	0	0	0	0	0	0	0	0	0	0	0	0	0	0	0	0	0	0	0	0	0	0	0	0	0	0	0	0	0	0	0	0	0	0	0	0	0	0	0	0	0	0	0
Natrialbaceae	0	0	0	0	0	0	0	0	0	0	0	0	0	0	0	0	0	0	0	0	0	0	0	0	0	0	0	0	0	0	0	0	0	0	0	0	0	0	0	0	0	0	0	0	0	0	0	0	0
Nimaviridae	0	0	0	0	0	0	0	0	0	0	0	0	0	0	0	0	0	0	0	0	0	0	0	0	0	0	0	0	0	0	0	0	0	0	0	0	0	0	0	0	0	0	0	0	0	0	0	0	0
Nitriliruptoraceae	0	0	0	0	0	0	0	0	0	0	0	0	0	0	0	0	0	0	0	0	0	0	0	0	0	0	0	0	0	0	0	0	0	0	0	0	0	0	0	0	0	0	0	0	0	0	0	0	0
Nitrososphaeraceae	0	0	0	0	0	0	0	0	0	0	0	0	0	0	0	0	0	0	0	0	0	0	0	0	0	0	0	0	0	0	0	0	0	0	0	0	0	0	0	0	0	0	0	0	0	0	0	0	0
Nudiviridae	0	0	0	0	0	0	0	0	0	0	0	0	0	0	0	0	0	0	0	0	0	0	0	0	0	0	0	0	0	0	0	0	0	0	0	0	0	0	0	0	0	0	0	0	0	0	0	0	0
Phycodnaviridae	0	0	0	0	0	0	0	0	0	0	0	0	0	0	0	0	0	0	0	0	0	0	0	0	0	0	0	0	0	0	0	0	0	0	0	0	0	0	0	0	0	0	0	0	0	0	0	0	0
Picrophilaceae	0	0	0	0	0	0	0	0	0	0	0	0	0	0	0	0	0	0	0	0	0	0	0	0	0	0	0	0	0	0	0	0	0	0	0	0	0	0	0	0	0	0	0	0	0	0	0	0	0
Pithoviridae	0	0	0	0	0	0	0	0	0	0	0	0	0	0	0	0	0	0	0	0	0	0	0	0	0	0	0	0	0	0	0	0	0	0	0	0	0	0	0	0	0	0	0	0	0	0	0	0	0
Podoviridae	0	0	0	0	0	0	0	0	0	0	0	0	0	0	0	0	0	0	0	0	0	0	0	0	0	0	0	0	0	0	0	0	0	0	0	0	0	0	0	0	0	0	0	0	0	0	0	0	0
Polydnaviridae	0	0	0	0	0	0	0	0	0	0	0	0	0	0	0	0	0	0	0	0	0	0	0	0	0	0	0	0	0	0	0	0	0	0	0	0	0	0	0	0	0	0	0	0	0	0	0	0	0
Polyomaviridae	0	0	0	0	0	0	0	0	0	0	0	0	0	0	0	0	0	0	0	0	0	0	0	0	0	0	0	0	0	0	0	0	0	0	0	0	0	0	0	0	0	0	0	0	0	0	0	0	0
Potyviridae	0	0	0	0	0	0	0	0	0	0	0	0	0	0	0	0	0	0	0	0	0	0	0	0	0	0	0	0	0	0	0	0	0	0	0	0	0	0	0	0	0	0	0	0	0	0	0	0	0
Poxviridae	0	0	0	0	0	0	0	0	0	0	0	0	0	0	0	0	0	0	0	0	0	0	0	0	0	0	0	0	0	0	0	0	0	0	0	0	0	0	0	0	0	0	0	0	0	0	0	0	0
Promicromonosporaceae	0	0	0	0	0	0	0	0	0	0	0	0	0	0	0	0	0	0	0	0	0	0	0	0	0	0	0	0	0	0	0	0	0	0	0	0	0	0	0	0	0	0	0	0	0	0	0	0	0
Proteinivoraceae	0	0	0	0	0	0	0	0	0	0	0	0	0	0	0	0	0	0	0	0	0	0	0	0	0	0	0	0	0	0	0	0	0	0	0	0	0	0	0	0	0	0	0	0	0	0	0	0	0
Pyrodictiaceae	0	0	0	0	0	0	0	0	0	0	0	0	0	0	0	0	0	0	0	0	0	0	0	0	0	0	0	0	0	0	0	0	0	0	0	0	0	0	0	0	0	0	0	0	0	0	0	0	0
Reoviridae	0	0	0	0	0	0	0	0	0	0	0	0	0	0	0	0	0	0	0	0	0	0	0	0	0	0	0	0	0	0	0	0	0	0	0	0	0	0	0	0	0	0	0	0	0	0	0	0	0
Retroviridae	0	0	0	0	0	0	0	0	0	0	0	0	0	0	0	0	0	0	0	0	0	0	0	0	0	0	0	0	0	0	0	0	0	0	0	0	0	0	0	0	0	0	0	0	0	0	0	0	0
Ruaniaceae	0	0	0	0	0	0	0	0	0	0	0	0	0	0	0	0	0	0	0	0	0	0	0	0	0	0	0	0	0	0	0	0	0	0	0	0	0	0	0	0	0	0	0	0	0	0	0	0	0
Scytonemataceae	0	0	0	0	0	0	0	0	0	0	0	0	0	0	0	0	0	0	0	0	0	0	0	0	0	0	0	0	0	0	0	0	0	0	0	0	0	0	0	0	0	0	0	0	0	0	0	0	0
Siphoviridae	0	0	0	0	0	0	0	0	0	0	0	0	0	0	0	0	0	0	0	0	0	0	0	0	0	0	0	0	0	0	0	0	0	0	0	0	0	0	0	0	0	0	0	0	0	0	0	0	0
Solirubrobacteraceae	0	0	0	0	0	0	0	0	0	0	0	0	0	0	0	0	0	0	0	0	0	0	0	0	0	0	0	0	0	0	0	0	0	0	0	0	0	0	0	0	0	0	0	0	0	0	0	0	0
Sphaerolipoviridae	0	0	0	0	0	0	0	0	0	0	0	0	0	0	0	0	0	0	0	0	0	0	0	0	0	0	0	0	0	0	0	0	0	0	0	0	0	0	0	0	0	0	0	0	0	0	0	0	0
Sporichthyaceae	0	0	0	0	0	0	0	0	0	0	0	0	0	0	0	0	0	0	0	0	0	0	0	0	0	0	0	0	0	0	0	0	0	0	0	0	0	0	0	0	0	0	0	0	0	0	0	0	0
Sulfolobaceae	0	0	0	0	0	0	0	0	0	0	0	0	0	0	0	0	0	0	0	0	0	0	0	0	0	0	0	0	0	0	0	0	0	0	0	0	0	0	0	0	0	0	0	0	0	0	0	0	0
Symphyonemataceae	0	0	0	0	0	0	0	0	0	0	0	0	0	0	0	0	0	0	0	0	0	0	0	0	0	0	0	0	0	0	0	0	0	0	0	0	0	0	0	0	0	0	0	0	0	0	0	0	0
Thermococcaceae	0	0	0	0	0	0	0	0	0	0	0	0	0	0	0	0	0	0	0	0	0	0	0	0	0	0	0	0	0	0	0	0	0	0	0	0	0	0	0	0	0	0	0	0	0	0	0	0	0
Thermofilaceae	0	0	0	0	0	0	0	0	0	0	0	0	0	0	0	0	0	0	0	0	0	0	0	0	0	0	0	0	0	0	0	0	0	0	0	0	0	0	0	0	0	0	0	0	0	0	0	0	0
Thermoplasmataceae	0	0	0	0	0	0	0	0	0	0	0	0	0	0	0	0	0	0	0	0	0	0	0	0	0	0	0	0	0	0	0	0	0	0	0	0	0	0	0	0	0	0	0	0	0	0	0	0	0
Thermoproteaceae	0	0	0	0	0	0	0	0	0	0	0	0	0	0	0	0	0	0	0	0	0	0	0	0	0	0	0	0	0	0	0	0	0	0	0	0	0	0	0	0	0	0	0	0	0	0	0	0	0
Thorselliaceae	0	0	0	0	0	0	0	0	0	0	0	0	0	0	0	0	0	0	0	0	0	0	0	0	0	0	0	0	0	0	0	0	0	0	0	0	0	0	0	0	0	0	0	0	0	0	0	0	0
Williamsiaceae	0	0	0	0	0	0	0	0	0	0	0	0	0	0	0	0	0	0	0	0	0	0	0	0	0	0	0	0	0	0	0	0	0	0	0	0	0	0	0	0	0	0	0	0	0	0	0	0	0
[truncated: 46 more columns]
